# Supplementary material for: Sex Differences in Biological Processes and Nitrergic Signaling in Mouse Brain
Source: Biomedicines. 2020 May 15;8(5):124. doi: 10.3390/biomedicines8050124 (PMC7277573; doi:10.3390/biomedicines8050124)
Supplement: Supplementary file 1 [file biomedicines-08-00124-s001.zip]

Archive with 4 entries (4 files):
- biomedicines-775600-supplementary.docx
- Table S1.xlsx
- Table S2.xlsx
- Table S3.xlsx
