# Supplementary material for: Sex Differences in Biological Processes and Nitrergic Signaling in Mouse Brain
Source: Biomedicines. 2020 May 15;8(5):124. doi: 10.3390/biomedicines8050124 (PMC7277573; doi:10.3390/biomedicines8050124)
Supplement: Supplementary file 1 [file biomedicines-08-00124-s001.zip › Table S1.xlsx]

## Sheet: #ID-Female
#ID	Protein name
O08553	Dihydropyrimidinase-related protein 2
P97427	Dihydropyrimidinase-related protein 1
Q62188	Dihydropyrimidinase-related protein 3
P17182	Alpha-enolase
P17183	Gamma-enolase
P06745	Glucose-6-phosphate isomerase
P08249	Malate dehydrogenase, mitochondrial
P52480	Pyruvate kinase PKM
Q61171	Peroxiredoxin-2
Q9CWF2	Tubulin beta-2B chain
Q7TMM9	Tubulin beta-2A chain
P68372	Tubulin beta-4B chain
P99024	Tubulin beta-5 chain
Q9D6F9	Tubulin beta-4A chain
Q9ERD7	Tubulin beta-3 chain
P17751	Triosephosphate isomerase
P63101	14-3-3 protein zeta/delta
P62259	14-3-3 protein epsilon
P61982	14-3-3 protein gamma
Q9CQV8	14-3-3 protein beta/alpha
P68510	14-3-3 protein eta
P68254	14-3-3 protein theta
Q6PIC6	Sodium/potassium-transporting ATPase subunit alpha-3
Q6PIE5	Sodium/potassium-transporting ATPase subunit alpha-2
P06837	Neuromodulin
Q7TSJ2	Microtubule-associated protein 6
P20357	Microtubule-associated protein 2
P05202	Aspartate aminotransferase, mitochondrial
Q9D0K2	Succinyl-CoA:3-ketoacid coenzyme A transferase 1, mitochondrial
O70251	Elongation factor 1-beta
Q9DBJ1	Phosphoglycerate mutase 1
P14152	Malate dehydrogenase, cytoplasmic
Q04447	Creatine kinase B-type
O55042	Alpha-synuclein
Q91ZZ3	Beta-synuclein
Q9Z0F7	Gamma-synuclein
P05064	Fructose-bisphosphate aldolase A
Q91XV3	Brain acid soluble protein 1
Q9CZ44	NSFL1 cofactor p47
P16858	Glyceraldehyde-3-phosphate dehydrogenase
P17742	Peptidyl-prolyl cis-trans isomerase A
P16125	L-lactate dehydrogenase B chain
P06151	L-lactate dehydrogenase A chain
P40142	Transketolase
O88935	Synapsin-1
Q9DBF1	Alpha-aminoadipic semialdehyde dehydrogenase
Q8C0M9	Isoaspartyl peptidase/L-asparaginase
Q8C1B7	Septin-11
Q9Z2Q6	Septin-5
P61922	4-aminobutyrate aminotransferase, mitochondrial
Q9CZU6	Citrate synthase, mitochondrial
P26645	Myristoylated alanine-rich C-kinase substrate
Q9R0P9	Ubiquitin carboxyl-terminal hydrolase isozyme L1
O55131	Septin-7
P60710	Actin, cytoplasmic 1
P63260	Actin, cytoplasmic 2
Q9QXS6	Drebrin
P68369	Tubulin alpha-1A chain
P05213	Tubulin alpha-1B chain
P63242	Eukaryotic translation initiation factor 5A-1
Q9D3D9	ATP synthase subunit delta, mitochondrial
P30275	Creatine kinase U-type, mitochondrial
P09671	Superoxide dismutase [Mn], mitochondrial
Q99KI0	Aconitate hydratase, mitochondrial
P10637	Microtubule-associated protein tau
Q61792	LIM and SH3 domain protein 1
Q8BGD9	Eukaryotic translation initiation factor 4B
Q9QYR6	Microtubule-associated protein 1A
Q9JJV2	Profilin-2
Q62048	Astrocytic phosphoprotein PEA-15
P14873	Microtubule-associated protein 1B
P63017	Heat shock cognate 71 kDa protein
P17879	Heat shock 70 kDa protein 1B
O08709	Peroxiredoxin-6
P35700	Peroxiredoxin-1
P02088	Hemoglobin subunit beta-1
P05063	Fructose-bisphosphate aldolase C
P56480	ATP synthase subunit beta, mitochondrial
P07724	Serum albumin
O08599	Syntaxin-binding protein 1
P14094	Sodium/potassium-transporting ATPase subunit beta-1
Q9QXV0	ProSAAS
Q8BWF0	Succinate-semialdehyde dehydrogenase, mitochondrial
P60761	Neurogranin
Q9WTT4	V-type proton ATPase subunit G 2
P0C7L0	WAS/WASL-interacting protein family member 3
P63040	Complexin-1
P15532	Nucleoside diphosphate kinase A
Q01768	Nucleoside diphosphate kinase B
P62897	Cytochrome c, somatic
Q9R1T4	Septin-6
Q05816	Fatty acid-binding protein, epidermal
P58771	Tropomyosin alpha-1 chain
Q60829	Protein phosphatase 1 regulatory subunit 1B
P60840	Alpha-endosulfine
O55023	Inositol monophosphatase 1
P70296	Phosphatidylethanolamine-binding protein 1
Q6IRU5	Clathrin light chain B
P12961	Neuroendocrine protein 7B2
Q9WTX5	S-phase kinase-associated protein 1
P60335	Poly(rC)-binding protein 1
Q60631	Growth factor receptor-bound protein 2
O88342	WD repeat-containing protein 1
Q03265	ATP synthase subunit alpha, mitochondrial
Q9D8Y0	EF-hand domain-containing protein D2
P97450	ATP synthase-coupling factor 6, mitochondrial
Q8C1A5	Thimet oligopeptidase
B9EKR1	Receptor-type tyrosine-protein phosphatase zeta
Q8K4Z3	NAD(P)H-hydrate epimerase
P0CG50	Polyubiquitin-C
P70349	Histidine triad nucleotide-binding protein 1
P62774	Myotrophin
P63044	Vesicle-associated membrane protein 2
O88485	Cytoplasmic dynein 1 intermediate chain 1
P62500	TSC22 domain family protein 1
P15105	Glutamine synthetase
P28184	Metallothionein-3
Q64433	10 kDa heat shock protein, mitochondrial
Q99LX0	Protein/nucleic acid deglycase DJ-1
P56812	Programmed cell death protein 5
P68037	Ubiquitin-conjugating enzyme E2 L3
P47738	Aldehyde dehydrogenase, mitochondrial
Q9Z0P4	Paralemmin-1
O08585	Clathrin light chain A
Q99PT1	Rho GDP-dissociation inhibitor 1
P99029	Peroxiredoxin-5, mitochondrial
P0DP26	Calmodulin-1
P84086	Complexin-2
P12787	Cytochrome c oxidase subunit 5A, mitochondrial
Q9CQZ1	Heat shock factor-binding protein 1
P50516	V-type proton ATPase catalytic subunit A
P02802	Metallothionein-1
P20108	Thioredoxin-dependent peroxide reductase, mitochondrial
Q3UHJ0	AP2-associated protein kinase 1
P54227	Stathmin
P62322	U6 snRNA-associated Sm-like protein LSm5
P12960	Contactin-1
O35381	Acidic leucine-rich nuclear phosphoprotein 32 family member A
O35658	Complement component 1 Q subcomponent-binding protein, mitochondrial
Q9JHI5	Isovaleryl-CoA dehydrogenase, mitochondrial
Q9R111	Guanine deaminase
P02798	Metallothionein-2
Q9R0Y5	Adenylate kinase isoenzyme 1
P13595	Neural cell adhesion molecule 1
P47955	60S acidic ribosomal protein P1
Q60598	Src substrate cortactin
Q8K2B3	Succinate dehydrogenase [ubiquinone] flavoprotein subunit, mitochondrial
P63038	60 kDa heat shock protein, mitochondrial
P18760	Cofilin-1
Q9CR68	Cytochrome b-c1 complex subunit Rieske, mitochondrial
P70441	Na(+)/H(+) exchange regulatory cofactor NHE-RF1
Q8BHN3	Neutral alpha-glucosidase AB
P18872	Guanine nucleotide-binding protein G(o) subunit alpha
Q9DAK9	14 kDa phosphohistidine phosphatase
Q99J85	Neuronal pentraxin receptor
Q99JX3	Golgi reassembly-stacking protein 2
P62311	U6 snRNA-associated Sm-like protein LSm3
P00493	Hypoxanthine-guanine phosphoribosyltransferase
P61971	Nuclear transport factor 2
Q9CQA3	Succinate dehydrogenase [ubiquinone] iron-sulfur subunit, mitochondrial
P56375	Acylphosphatase-2
P46414	Cyclin-dependent kinase inhibitor 1B
Q9CQR2	40S ribosomal protein S21
P61979	Heterogeneous nuclear ribonucleoprotein K
Q62420	Endophilin-A1
Q9D1E6	Tubulin-folding cofactor B
Q91V12	Cytosolic acyl coenzyme A thioester hydrolase
A2ASS6	Titin
P52503	NADH dehydrogenase [ubiquinone] iron-sulfur protein 6, mitochondrial
Q91VW3	SH3 domain-binding glutamic acid-rich-like protein 3
Q9D6J6	NADH dehydrogenase [ubiquinone] flavoprotein 2, mitochondrial
P56376	Acylphosphatase-1
O08788	Dynactin subunit 1
P62858	40S ribosomal protein S28
P31324	cAMP-dependent protein kinase type II-beta regulatory subunit
P29595	NEDD8
Q91WJ8	Far upstream element-binding protein 1
Q3UH66	Serine/threonine-protein kinase WNK2
P61164	Alpha-centractin
Q9CQJ6	Density-regulated protein
P34884	Macrophage migration inhibitory factor
P26883	Peptidyl-prolyl cis-trans isomerase FKBP1A
P54728	UV excision repair protein RAD23 homolog B
O88487	Cytoplasmic dynein 1 intermediate chain 2
Q9CZC8	Secernin-1
Q6IRU2	Tropomyosin alpha-4 chain
Q9D8B3	Charged multivesicular body protein 4b
P63011	Ras-related protein Rab-3A
P07901	Heat shock protein HSP 90-alpha
P48320	Glutamate decarboxylase 2
Q8CCT4	Transcription elongation factor A protein-like 5
P99027	60S acidic ribosomal protein P2
P14069	Protein S100-A6
Q6ZWY8	Thymosin beta-10
Q99KV1	DnaJ homolog subfamily B member 11
Q9JII6	Alcohol dehydrogenase [NADP(+)]
P10639	Thioredoxin
Q9CQI3	Glia maturation factor beta
Q78JW9	Ubiquitin domain-containing protein UBFD1
Q8VEM8	Phosphate carrier protein, mitochondrial
Q9ERU9	E3 SUMO-protein ligase RanBP2
Q9D6R2	Isocitrate dehydrogenase [NAD] subunit alpha, mitochondrial
Q9QYC0	Alpha-adducin
Q02053	Ubiquitin-like modifier-activating enzyme 1
P10605	Cathepsin B
Q9WV92	Band 4.1-like protein 3
O35633	Vesicular inhibitory amino acid transporter
P62141	Serine/threonine-protein phosphatase PP1-beta catalytic subunit
P61087	Ubiquitin-conjugating enzyme E2 K
P61924	Coatomer subunit zeta-1
P61089	Ubiquitin-conjugating enzyme E2 N
P63054	Calmodulin regulator protein PCP4
Q9QZ06	Toll-interacting protein
Q61937	Nucleophosmin
Q9QYG0	Protein NDRG2
P47941	Crk-like protein
P53996	Cellular nucleic acid-binding protein
Q3UHX2	28 kDa heat- and acid-stable phosphoprotein
Q9CPV4	Glyoxalase domain-containing protein 4
P26443	Glutamate dehydrogenase 1, mitochondrial
Q61361	Brevican core protein
Q80SW1	S-adenosylhomocysteine hydrolase-like protein 1
Q9D8N0	Elongation factor 1-gamma
P83940	Elongin-C
Q8CHC4	Synaptojanin-1
P19783	Cytochrome c oxidase subunit 4 isoform 1, mitochondrial
Q9CWS0	N(G),N(G)-dimethylarginine dimethylaminohydrolase 1
P24472	Glutathione S-transferase A4
P48453	Serine/threonine-protein phosphatase 2B catalytic subunit beta isoform
Q8BVI4	Dihydropteridine reductase
Q99JY9	Actin-related protein 3
P35486	Pyruvate dehydrogenase E1 component subunit alpha, somatic form, mitochondrial
Q9R0P4	Small acidic protein
Q9Z172	Small ubiquitin-related modifier 3
Q91VR2	ATP synthase subunit gamma, mitochondrial
Q9JKC6	Cell cycle exit and neuronal differentiation protein 1
G5E829	Plasma membrane calcium-transporting ATPase 1
Q8JZP2	Synapsin-3
P16546	Spectrin alpha chain, non-erythrocytic 1
Q8BH95	Enoyl-CoA hydratase, mitochondrial
Q8BK30	NADH dehydrogenase [ubiquinone] flavoprotein 3, mitochondrial
Q8BFR5	Elongation factor Tu, mitochondrial
Q62426	Cystatin-B
P99028	Cytochrome b-c1 complex subunit 6, mitochondrial
Q62418	Drebrin-like protein
P09103	Protein disulfide-isomerase
P38647	Stress-70 protein, mitochondrial
Q64511	DNA topoisomerase 2-beta
Q6W8Q3	Purkinje cell protein 4-like protein 1
Q6P1F6	Serine/threonine-protein phosphatase 2A 55 kDa regulatory subunit B alpha isoform
Q9D593	V-type proton ATPase subunit E 2
O08795	Glucosidase 2 subunit beta
Q80YN3	Breast carcinoma-amplified sequence 1 homolog
Q9DCX2	ATP synthase subunit d, mitochondrial
P56391	Cytochrome c oxidase subunit 6B1
Q9DAR7	m7GpppX diphosphatase
Q8K3C3	Protein LZIC
O88737	Protein bassoon
P62814	V-type proton ATPase subunit B, brain isoform
O70439	Syntaxin-7
P84104	Serine/arginine-rich splicing factor 3
Q64332	Synapsin-2
Q9D172	ES1 protein homolog, mitochondrial
P04370	Myelin basic protein
Q9DB77	Cytochrome b-c1 complex subunit 2, mitochondrial
Q9JMH6	Thioredoxin reductase 1, cytoplasmic
P09411	Phosphoglycerate kinase 1
P23492	Purine nucleoside phosphorylase
P48962	ADP/ATP translocase 1
Q812A2	SLIT-ROBO Rho GTPase-activating protein 3
Q9CQK7	RWD domain-containing protein 1
P46460	Vesicle-fusing ATPase
P14211	Calreticulin
Q99L13	3-hydroxyisobutyrate dehydrogenase, mitochondrial
P60202	Myelin proteolipid protein
P28663	Beta-soluble NSF attachment protein
P46097	Synaptotagmin-2
F6ZDS4	Nucleoprotein TPR
P28352	DNA-(apurinic or apyrimidinic site) lyase
Q64737	Trifunctional purine biosynthetic protein adenosine-3
P00405	Cytochrome c oxidase subunit 2
Q9JHW2	Omega-amidase NIT2
Q8C1A3	Methionine synthase reductase
Q9D051	Pyruvate dehydrogenase E1 component subunit beta, mitochondrial
P50396	Rab GDP dissociation inhibitor alpha
Q9DCG9	Multifunctional methyltransferase subunit TRM112-like protein
Q9DCW4	Electron transfer flavoprotein subunit beta
Q3V0Q1	Dynein heavy chain 12, axonemal
P35505	Fumarylacetoacetase
Q3UTH8	Rho guanine nucleotide exchange factor 9
P50247	Adenosylhomocysteinase
P60879	Synaptosomal-associated protein 25
Q8C9J3	Sperm flagellar protein 2
Q8R3V5	Endophilin-B2
P16330	2',3'-cyclic-nucleotide 3'-phosphodiesterase
Q8R4S0	Protein phosphatase 1 regulatory subunit 14C
Q2VPA6	Helicase POLQ-like
Q8BYC6	Serine/threonine-protein kinase TAO3
P57748	Matrix metalloproteinase-20
P62880	Guanine nucleotide-binding protein G(I)/G(S)/G(T) subunit beta-2
P62874	Guanine nucleotide-binding protein G(I)/G(S)/G(T) subunit beta-1
Q6ZWR6	Nesprin-1
Q91VR7	Microtubule-associated proteins 1A/1B light chain 3A
Q64512	Tyrosine-protein phosphatase non-receptor type 13
Q76MZ3	Serine/threonine-protein phosphatase 2A 65 kDa regulatory subunit A alpha isoform
Q58Y74	Taste receptor cell protein 1
P28738	Kinesin heavy chain isoform 5C
Q9R1P4	Proteasome subunit alpha type-1
Q9Z1T6	1-phosphatidylinositol 3-phosphate 5-kinase
P28656	Nucleosome assembly protein 1-like 1
Q640R3	Hepatocyte cell adhesion molecule
O35098	Dihydropyrimidinase-related protein 4
O08749	Dihydrolipoyl dehydrogenase, mitochondrial
Q03517	Secretogranin-2
Q9Z1K5	E3 ubiquitin-protein ligase ARIH1
O88569	Heterogeneous nuclear ribonucleoproteins A2/B1
Q01853	Transitional endoplasmic reticulum ATPase
Q99KB8	Hydroxyacylglutathione hydrolase, mitochondrial
P49710	Hematopoietic lineage cell-specific protein
Q6P7F1	MAGUK p55 subfamily member 4
Q62083	PRKCA-binding protein
A2AL36	Centriolin
Q3U3Q1	Serine/threonine-protein kinase ULK3
O08966	Solute carrier family 22 member 1
P49452	Centromere protein C
Q9CQM5	Thioredoxin domain-containing protein 17
P61458	Pterin-4-alpha-carbinolamine dehydratase
Q9CWH5	tRNA (guanine(10)-N2)-methyltransferase homolog
P62627	Dynein light chain roadblock-type 1
Q8C4S8	DENN domain-containing protein 2A
Q80TY4	Suppression of tumorigenicity 18 protein
Q3UZZ6	Sulfotransferase 1 family member D1
Q9R0L6	Pericentriolar material 1 protein
Q810U4	Neuronal cell adhesion molecule
P48428	Tubulin-specific chaperone A
Q3TLH4	Protein PRRC2C
P84084	ADP-ribosylation factor 5
A4Q9E8	Tubulin polyglutamylase TTLL6
Q8R1G2	Carboxymethylenebutenolidase homolog
P24549	Retinal dehydrogenase 1
Q80X71	Transmembrane protein 106B
Q9Z2S7	TSC22 domain family protein 3
Q9Z0S5	Claudin-15
A3KGF7	1-phosphatidylinositol 4,5-bisphosphate phosphodiesterase beta-2
Q04997	Inhibin alpha chain
Q6P8I4	PEST proteolytic signal-containing nuclear protein
Q8VIJ6	Splicing factor, proline- and glutamine-rich
O88543	COP9 signalosome complex subunit 3
E5FYH1	Protein TOPAZ1
Q9CR00	26S proteasome non-ATPase regulatory subunit 9
P40201	Chromodomain-helicase-DNA-binding protein 1
Q9D1A2	Cytosolic non-specific dipeptidase
P80316	T-complex protein 1 subunit epsilon
Q3U1J4	DNA damage-binding protein 1
Q9D662	Protein transport protein Sec23B
P43006	Excitatory amino acid transporter 2
Q8C7R4	Ubiquitin-like modifier-activating enzyme 6
E9Q1U1	Coiled-coil domain-containing protein 171
P63005	Platelet-activating factor acetylhydrolase IB subunit alpha
F2Z461	E3 ISG15--protein ligase Herc6
P04187	Granzyme B(G,H)
P62962	Profilin-1
Q5RJH6	Protein SMG7
B2RRE4	Zinc finger protein 518B
Q9JIE3	Otoraplin
Q8BWM0	Prostaglandin E synthase 2
Q9R1Q8	Transgelin-3
Q30D77	Collagen alpha-1(XXIV) chain
Q8K448	ATP-binding cassette sub-family A member 5
P60487	Pyridoxal phosphate phosphatase
Q3UZZ4	Olfactomedin-4
Q8BKC5	Importin-5
Q9D4G9	RecQ-mediated genome instability protein 1
Q7TMB8	Cytoplasmic FMR1-interacting protein 1
Q62209	Synaptonemal complex protein 1
Q9D7S9	Charged multivesicular body protein 5
Q9Z1D1	Eukaryotic translation initiation factor 3 subunit G
O70145	Neutrophil cytosol factor 2
Q6ZPL9	ATP-dependent RNA helicase DDX55
Q9R233	Tapasin
Q62296	Transcriptional enhancer factor TEF-3
O70481	E3 ubiquitin-protein ligase UBR1
Q9D6J1	Ceramide synthase 4
Q9DD18	D-aminoacyl-tRNA deacylase 1
Q9ES17	Interleukin-21
P16014	Secretogranin-1
Q8BKX6	Serine/threonine-protein kinase SMG1
Q8C102	Polypeptide N-acetylgalactosaminyltransferase 5
Q8R0A7	Uncharacterized protein KIAA0513
D3YWJ0	Nuclear GTPase SLIP-GC
Q3U3V8	X-ray radiation resistance-associated protein 1
Q5PRE5	Proline and serine-rich protein 1
Q9ERT9	Protein phosphatase 1 regulatory subunit 1A
Q5U4C1	G-protein coupled receptor-associated sorting protein 1
Q3UQS2	Leucine-rich single-pass membrane protein 1
Q9CR42	Ankyrin repeat domain-containing protein 1
Q91ZD4	Vang-like protein 2
P55264	Adenosine kinase
Q6ZWQ0	Nesprin-2
Q9D8U8	Sorting nexin-5
P54276	DNA mismatch repair protein Msh6
Q8VHE6	Dynein heavy chain 5, axonemal
Q9CQE6	Histone chaperone ASF1A
Q9WTL0	Beta-defensin 3
P39053	Dynamin-1
Q704Y3	Transient receptor potential cation channel subfamily V member 1
P47758	Signal recognition particle receptor subunit beta
P06800	Receptor-type tyrosine-protein phosphatase C
Q61316	Heat shock 70 kDa protein 4
Q924N9	Serine protease 28
P08752	Guanine nucleotide-binding protein G(i) subunit alpha-2
Q8CHH9	Septin-8
O88643	Serine/threonine-protein kinase PAK 1
P21300	Aldose reductase-related protein 1
P01942	Hemoglobin subunit alpha
P48302	Endothelin receptor type B
Q04750	DNA topoisomerase 1
Q6P9K9	Neurexin-3
Q8BYI9	Tenascin-R
Q9CQF4	Uncharacterized protein C6orf203 homolog
P53395	Lipoamide acyltransferase component of branched-chain alpha-keto acid dehydrogenase complex, mitochondrial
Q61599	Rho GDP-dissociation inhibitor 2
Q8CAK3	Repressor of yield of DENV protein homolog
Q6ZPK7	Lateral signaling target protein 2 homolog
Q9ES34	Ubiquitin-protein ligase E3B
O35066	Kinesin-like protein KIF3C
Q6ZQI3	Malectin
Q7TSZ8	Nucleus accumbens-associated protein 1
Q99MY8	Histone-lysine N-methyltransferase ASH1L
Q9CS72	Filamin-A-interacting protein 1
Q80T79	CUB and sushi domain-containing protein 3
Q9ER99	Regulatory solute carrier protein family 1 member 1
P17125	Transforming growth factor beta-3
E9Q414	Apolipoprotein B-100
B2RX12	Canalicular multispecific organic anion transporter 2
Q4KMM3	Oxidation resistance protein 1
Q5QD13	Trace amine-associated receptor 6
O35450	FK506-binding protein-like
Q80XI1	F-box only protein 34
Q8K3P0	Short-chain dehydrogenase/reductase family 9C member 7
Q66JT5	Tubulin polyglutamylase complex subunit 2
A2ARZ3	Fibrous sheath-interacting protein 2
Q69ZC8	GPALPP motifs-containing protein 1
Q6DFV5	Probable helicase with zinc finger domain
Q6ZQK0	Condensin-2 complex subunit D3
Q8K4Q8	Collectin-12
Q99PT9	Kinesin-like protein KIF19
P30730	Lutropin-choriogonadotropic hormone receptor
Q61315	Adenomatous polyposis coli protein
Q8BZ25	Ankyrin repeat and protein kinase domain-containing protein 1
Q4VA55	PWWP domain-containing protein MUM1L1
Q8R1B0	SH3 and cysteine-rich domain-containing protein 2
P97789	5'-3' exoribonuclease 1
A2ALU4	Protein Shroom2
Q3TQI7	Telomere length and silencing protein 1 homolog

## Sheet: #ID-Male
#ID	Protein name
P07724	Serum albumin
P16546	Spectrin alpha chain, non-erythrocytic 1
P20357	Microtubule-associated protein 2
Q9QXS6	Drebrin
P58771	Tropomyosin alpha-1 chain
P21107	Tropomyosin alpha-3 chain
Q6IRU2	Tropomyosin alpha-4 chain
P12658	Calbindin
Q08331	Calretinin
P62259	14-3-3 protein epsilon
P63101	14-3-3 protein zeta/delta
Q9CQV8	14-3-3 protein beta/alpha
P61982	14-3-3 protein gamma
P68254	14-3-3 protein theta
P68510	14-3-3 protein eta
P05213	Tubulin alpha-1B chain
P68369	Tubulin alpha-1A chain
P68368	Tubulin alpha-4A chain
Q60598	Src substrate cortactin
P06837	Neuromodulin
Q91XV3	Brain acid soluble protein 1
P70296	Phosphatidylethanolamine-binding protein 1
Q9R0P9	Ubiquitin carboxyl-terminal hydrolase isozyme L1
P99024	Tubulin beta-5 chain
P68372	Tubulin beta-4B chain
Q7TMM9	Tubulin beta-2A chain
Q9D6F9	Tubulin beta-4A chain
A2AQ07	Tubulin beta-1 chain
Q04447	Creatine kinase B-type
P54227	Stathmin
Q9CZ44	NSFL1 cofactor p47
P63260	Actin, cytoplasmic 2
P68134	Actin, alpha skeletal muscle
P63017	Heat shock cognate 71 kDa protein
P20029	78 kDa glucose-regulated protein
Q9WTX5	S-phase kinase-associated protein 1
Q62048	Astrocytic phosphoprotein PEA-15
O70251	Elongation factor 1-beta
P57776	Elongation factor 1-delta
P26645	Myristoylated alanine-rich C-kinase substrate
P18760	Cofilin-1
O08709	Peroxiredoxin-6
Q64433	10 kDa heat shock protein, mitochondrial
P60879	Synaptosomal-associated protein 25
Q6IRU5	Clathrin light chain B
Q6PIC6	Sodium/potassium-transporting ATPase subunit alpha-3
Q8VDN2	Sodium/potassium-transporting ATPase subunit alpha-1
P62204	Calmodulin
Q60605	Myosin light polypeptide 6
O55042	Alpha-synuclein
Q91ZZ3	Beta-synuclein
Q9Z0F7	Gamma-synuclein
Q61792	LIM and SH3 domain protein 1
P10637	Microtubule-associated protein tau
O88569	Heterogeneous nuclear ribonucleoproteins A2/B1
P49312	Heterogeneous nuclear ribonucleoprotein A1
Q61937	Nucleophosmin
P17742	Peptidyl-prolyl cis-trans isomerase A
O08585	Clathrin light chain A
Q62418	Drebrin-like protein
Q60829	Protein phosphatase 1 regulatory subunit 1B
P11404	Fatty acid-binding protein, heart
P63040	Complexin-1
P84086	Complexin-2
P70441	Na(+)/H(+) exchange regulatory cofactor NHE-RF1
Q63810	Calcineurin subunit B type 1
Q9D8Y0	EF-hand domain-containing protein D2
P17183	Gamma-enolase
P17182	Alpha-enolase
P09405	Nucleolin
P97450	ATP synthase-coupling factor 6, mitochondrial
Q05816	Fatty acid-binding protein, epidermal
P10639	Thioredoxin
P54728	UV excision repair protein RAD23 homolog B
P54726	UV excision repair protein RAD23 homolog A
P62774	Myotrophin
P61089	Ubiquitin-conjugating enzyme E2 N
Q64010	Adapter molecule crk
Q9D8B3	Charged multivesicular body protein 4b
Q8CCT4	Transcription elongation factor A protein-like 5
Q8R0A5	Transcription elongation factor A protein-like 3
P04370	Myelin basic protein
Q8BP92	Reticulocalbin-2
P60840	Alpha-endosulfine
P56212	cAMP-regulated phosphoprotein 19
P63242	Eukaryotic translation initiation factor 5A-1
O08553	Dihydropyrimidinase-related protein 2
P08553	Neurofilament medium polypeptide
P46660	Alpha-internexin
Q9QXV0	ProSAAS
P14211	Calreticulin
Q9D1K2	V-type proton ATPase subunit F
Q9CQZ1	Heat shock factor-binding protein 1
P84075	Neuron-specific calcium-binding protein hippocalcin
Q91X97	Neurocalcin-delta
P63158	High mobility group protein B1
Q61207	Prosaposin
Q03265	ATP synthase subunit alpha, mitochondrial
P31786	Acyl-CoA-binding protein
Q8K3C3	Protein LZIC
Q8BVU5	ADP-ribose pyrophosphatase, mitochondrial
Q60631	Growth factor receptor-bound protein 2
Q03517	Secretogranin-2
P09103	Protein disulfide-isomerase
P99027	60S acidic ribosomal protein P2
P08228	Superoxide dismutase [Cu-Zn]
Q6PDM2	Serine/arginine-rich splicing factor 1
Q99LX0	Protein deglycase DJ-1
P13595	Neural cell adhesion molecule 1
P60202	Myelin proteolipid protein
P51859	Hepatoma-derived growth factor
P19536	Cytochrome c oxidase subunit 5B, mitochondrial
P52503	NADH dehydrogenase [ubiquinone] iron-sulfur protein 6, mitochondrial
Q9CQI3	Glia maturation factor beta
Q9WUK2	Eukaryotic translation initiation factor 4H
P01942	Hemoglobin subunit alpha
Q8BGD9	Eukaryotic translation initiation factor 4B
P10854	Histone H2B type 1-M
P56812	Programmed cell death protein 5
Q01768	Nucleoside diphosphate kinase B
P15532	Nucleoside diphosphate kinase A
Q9JJU8	SH3 domain-binding glutamic acid-rich-like protein
P99028	Cytochrome b-c1 complex subunit 6, mitochondrial
P05064	Fructose-bisphosphate aldolase A
O35658	Complement component 1 Q subcomponent-binding protein, mitochondrial
Q9CQM5	Thioredoxin domain-containing protein 17
Q9ERT9	Protein phosphatase 1 regulatory subunit 1A
Q9JMG7	Hepatoma-derived growth factor-related protein 3
P17751	Triosephosphate isomerase
P50114	Protein S100-B
P16858	Glyceraldehyde-3-phosphate dehydrogenase
P00920	Carbonic anhydrase 2
Q9D6J6	NADH dehydrogenase [ubiquinone] flavoprotein 2, mitochondrial
P60761	Neurogranin
Q9JKB1	Ubiquitin carboxyl-terminal hydrolase isozyme L3
P15105	Glutamine synthetase
Q8BGS2	BolA-like protein 2
P26883	Peptidyl-prolyl cis-trans isomerase FKBP1A
Q8BYI9	Tenascin-R
Q9D3D9	ATP synthase subunit delta, mitochondrial
Q9DAK9	14 kDa phosphohistidine phosphatase
P0CG50	Polyubiquitin-C
Q91VW3	SH3 domain-binding glutamic acid-rich-like protein 3
P23198	Chromobox protein homolog 3
P61957	Small ubiquitin-related modifier 2
Q9Z172	Small ubiquitin-related modifier 3
O09114	Prostaglandin-H2 D-isomerase
Q9DCB8	Iron-sulfur cluster assembly 2 homolog, mitochondrial
P62073	Mitochondrial import inner membrane translocase subunit Tim10
P61264	Syntaxin-1B
P02088	Hemoglobin subunit beta-1
P56480	ATP synthase subunit beta, mitochondrial
P48428	Tubulin-specific chaperone A
P84104	Serine/arginine-rich splicing factor 3
Q61644	Protein kinase C and casein kinase substrate in neurons protein 1
P97493	Thioredoxin, mitochondrial
P68037	Ubiquitin-conjugating enzyme E2 L3
P99029	Peroxiredoxin-5, mitochondrial
Q9CQU0	Thioredoxin domain-containing protein 12
P63028	Translationally-controlled tumor protein
Q9CPU0	Lactoylglutathione lyase
P62897	Cytochrome c, somatic
Q62426	Cystatin-B
P70670	Nascent polypeptide-associated complex subunit alpha, muscle-specific form
P53996	Cellular nucleic acid-binding protein
P01831	Thy-1 membrane glycoprotein
P62761	Visinin-like protein 1
O88935	Synapsin-1
O35143	ATPase inhibitor, mitochondrial
O35215	D-dopachrome decarboxylase
Q9JKC6	Cell cycle exit and neuronal differentiation protein 1
O35127	Protein C10
P12787	Cytochrome c oxidase subunit 5A, mitochondrial
Q9CR21	Acyl carrier protein, mitochondrial
P43006	Excitatory amino acid transporter 2
Q9QZ23	NFU1 iron-sulfur cluster scaffold homolog, mitochondrial
P62874	Guanine nucleotide-binding protein G(I)/G(S)/G(T) subunit beta-1
Q9DCL8	Protein phosphatase inhibitor 2
P48962	ADP/ATP translocase 1
P11627	Neural cell adhesion molecule L1
Q02819	Nucleobindin-1
P63054	Purkinje cell protein 4
Q9WTT4	V-type proton ATPase subunit G 2
Q80Y14	Glutaredoxin-related protein 5, mitochondrial
Q60932	Voltage-dependent anion-selective channel protein 1
O08997	Copper transport protein ATOX1
O35887	Calumenin
P51880	Fatty acid-binding protein, brain
P62500	TSC22 domain family protein 1
Q3UHX2	28 kDa heat- and acid-stable phosphoprotein
P16330	2',3'-cyclic-nucleotide 3'-phosphodiesterase
Q9CR51	V-type proton ATPase subunit G 1
Q9DCB4	cAMP-regulated phosphoprotein 21
P56375	Acylphosphatase-2
Q4VAA2	Protein CDV3
Q61206	Platelet-activating factor acetylhydrolase IB subunit beta
P32848	Parvalbumin alpha
Q8VHL1	Histone-lysine N-methyltransferase SETD7
Q6W8Q3	Purkinje cell protein 4-like protein 1
Q9QYR6	Microtubule-associated protein 1A
P14873	Microtubule-associated protein 1B
P09528	Ferritin heavy chain
Q61171	Peroxiredoxin-2
Q7TSJ2	Microtubule-associated protein 6
Q6ZWY8	Thymosin beta-10
A2ASS6	Titin
Q9WV69	Dematin
P07901	Heat shock protein HSP 90-alpha
P11499	Heat shock protein HSP 90-beta
P56391	Cytochrome c oxidase subunit 6B1
P47955	60S acidic ribosomal protein P1
Q8VEA4	Mitochondrial intermembrane space import and assembly protein 40
P56565	Protein S100-A1
Q99M71	Mammalian ependymin-related protein 1
Q62425	Cytochrome c oxidase subunit NDUFA4
P60041	Somatostatin
Q3THE2	Myosin regulatory light chain 12B
Q9WV98	Mitochondrial import inner membrane translocase subunit Tim9
Q9JJV2	Profilin-2
Q9DCX2	ATP synthase subunit d, mitochondrial
O55022	Membrane-associated progesterone receptor component 1
Q7TQD2	Tubulin polymerization-promoting protein
P84084	ADP-ribosylation factor 5
P84078	ADP-ribosylation factor 1
P47867	Secretogranin-3
Q9CQ86	Migration and invasion enhancer 1
P28667	MARCKS-related protein
P08249	Malate dehydrogenase, mitochondrial
Q8C8T8	Pre-rRNA-processing protein TSR2 homolog
Q6QWF9	Calcium/calmodulin-dependent protein kinase II inhibitor 1
Q9R0Q7	Prostaglandin E synthase 3
P12961	Neuroendocrine protein 7B2
P63044	Vesicle-associated membrane protein 2
P16125	L-lactate dehydrogenase B chain
Q9D7P6	Iron-sulfur cluster assembly enzyme ISCU, mitochondrial
P56376	Acylphosphatase-1
P14152	Malate dehydrogenase, cytoplasmic
P29595	NEDD8
Q9D7S9	Charged multivesicular body protein 5
P35802	Neuronal membrane glycoprotein M6-a
Q8K183	Pyridoxal kinase
P11031	Activated RNA polymerase II transcriptional coactivator p15
Q9CR00	26S proteasome non-ATPase regulatory subunit 9
Q9CQJ6	Density-regulated protein
Q9WUC3	Lymphocyte antigen 6H
Q9DBJ1	Phosphoglycerate mutase 1
Q9CQV6	Microtubule-associated proteins 1A/1B light chain 3B
Q9D0M5	Dynein light chain 2, cytoplasmic
O89086	RNA-binding protein 3
Q8BK30	NADH dehydrogenase [ubiquinone] flavoprotein 3, mitochondrial
Q5EBJ4	Ermin
P46096	Synaptotagmin-1
Q9CPQ1	Cytochrome c oxidase subunit 6C
Q64511	DNA topoisomerase 2-beta
P09411	Phosphoglycerate kinase 1
P11798	Calcium/calmodulin-dependent protein kinase type II subunit alpha
Q9CWM4	Prefoldin subunit 1
P63213	Guanine nucleotide-binding protein G(I)/G(S)/G(O) subunit gamma-2
P26339	Chromogranin-A
P16045	Galectin-1
Q8CGP5	Histone H2A type 1-F
P62869	Transcription elongation factor B polypeptide 2
Q8BLK3	Limbic system-associated membrane protein
Q9EQU5	Protein SET
Q9D0J8	Parathymosin
Q9Z2S7	TSC22 domain family protein 3
Q8K1L5	Protein phosphatase 1 regulatory subunit 11
P0C6F1	Dynein heavy chain 2, axonemal
Q06185	ATP synthase subunit e, mitochondrial
P16014	Secretogranin-1
P20065	Thymosin beta-4
Q8C145	Zinc transporter ZIP6
P70349	Histidine triad nucleotide-binding protein 1
Q9CPW2	Adrenodoxin-like protein, mitochondrial
Q9D1L9	Ragulator complex protein LAMTOR5
P83940	Transcription elongation factor B polypeptide 1
Q9R0P5	Destrin
Q91VR7	Microtubule-associated proteins 1A/1B light chain 3A
Q8BG73	SH3 domain-binding glutamic acid-rich-like protein 2
Q9CXU9	Eukaryotic translation initiation factor 1b
B9EKR1	Receptor-type tyrosine-protein phosphatase zeta
P34884	Macrophage migration inhibitory factor
P97765	WW domain-binding protein 2
Q8BLR5	PH and SEC7 domain-containing protein 4
Q99J85	Neuronal pentraxin receptor
P97333	Neuropilin-1
P14094	Sodium/potassium-transporting ATPase subunit beta-1
Q99JF8	PC4 and SFRS1-interacting protein
P11725	Ornithine carbamoyltransferase, mitochondrial
P06151	L-lactate dehydrogenase A chain
Q61548	Clathrin coat assembly protein AP180
P20108	Thioredoxin-dependent peroxide reductase, mitochondrial
Q6ZWQ0	Nesprin-2
P61979	Heterogeneous nuclear ribonucleoprotein K
P52480	Pyruvate kinase PKM
Q6P5H2	Nestin
A2AHJ4	Bromodomain and WD repeat-containing protein 3
P19783	Cytochrome c oxidase subunit 4 isoform 1, mitochondrial
P42230	Signal transducer and activator of transcription 5A
Q80VP2	Spermatogenesis-associated protein 7 homolog
Q3U0L2	Ankyrin repeat domain-containing protein 33B
Q8C0V0	Serine/threonine-protein kinase tousled-like 1
Q80YN3	Breast carcinoma-amplified sequence 1 homolog
P50516	V-type proton ATPase catalytic subunit A
Q9CR86	Calcium-regulated heat stable protein 1
A2ARZ3	Fibrous sheath-interacting protein 2
Q60930	Voltage-dependent anion-selective channel protein 2
Q61180	Amiloride-sensitive sodium channel subunit alpha
P47941	Crk-like protein
Q8CBY0	Glutamyl-tRNA(Gln) amidotransferase subunit C, mitochondrial
Q8VDD5	Myosin-9
P62311	U6 snRNA-associated Sm-like protein LSm3
P97300	Neuroplastin
Q9D593	V-type proton ATPase subunit E 2
Q80UK8	Integrator complex subunit 2
Q8BG05	Heterogeneous nuclear ribonucleoprotein A3
P56371	Ras-related protein Rab-4A
Q78YZ6	Short coiled-coil protein
P28184	Metallothionein-3
P11103	Poly [ADP-ribose] polymerase 1
Q5GIG6	Serine/threonine-protein kinase TNNI3K
A2RSQ0	DENN domain-containing protein 5B
Q2TV84	Transient receptor potential cation channel subfamily M member 1
B1AVY7	Kinesin-like protein KIF16B
Q91ZF0	DnaJ homolog subfamily C member 24
Q8K389	CDK5 regulatory subunit-associated protein 2
Q66X05	NACHT, LRR and PYD domains-containing protein 4F
Q9JMH9	Unconventional myosin-XVIIIa
P05202	Aspartate aminotransferase, mitochondrial
Q9CQQ7	ATP synthase F(0) complex subunit B1, mitochondrial
P19246	Neurofilament heavy polypeptide
P63323	40S ribosomal protein S12
O88329	Unconventional myosin-Ia
Q69ZS8	Kazrin
Q6ZQ11	Chondroitin sulfate synthase 1
Q64691	Calpain-3
Q61858	G patch domain and ankyrin repeat-containing protein 1
O08599	Syntaxin-binding protein 1
P11531	Dystrophin
Q8VEM8	Phosphate carrier protein, mitochondrial
P28738	Kinesin heavy chain isoform 5C
P42669	Transcriptional activator protein Pur-alpha
P47934	Carnitine O-acetyltransferase
Q3UU35	Ovostatin homolog
Q61789	Laminin subunit alpha-3
P00405	Cytochrome c oxidase subunit 2
Q925I1	ATPase family AAA domain-containing protein 3
P17665	Cytochrome c oxidase subunit 7C, mitochondrial
P18872	Guanine nucleotide-binding protein G(o) subunit alpha
Q9ERB0	Synaptosomal-associated protein 29
Q78PG9	Coiled-coil domain-containing protein 25
Q8BLQ9	Cell adhesion molecule 2
Q61646	Haptoglobin
Q3V1U8	ELMO domain-containing protein 1
O35326	Serine/arginine-rich splicing factor 5
O70410	Vomeronasal type-2 receptor 1
Q08619	Interferon-activable protein 205-B
Q8CGE8	Interferon-activable protein 205-A
Q8BGE9	Relaxin-3 receptor 1
Q9Z130	Heterogeneous nuclear ribonucleoprotein D-like
Q99020	Heterogeneous nuclear ribonucleoprotein A/B
P83917	Chromobox protein homolog 1
Q9QZ82	Cholesterol side-chain cleavage enzyme, mitochondrial
Q9D8S9	BolA-like protein 1
P62627	Dynein light chain roadblock-type 1
Q9QYK4	Heparan-sulfate 6-O-sulfotransferase 3
Q5U405	Transmembrane protease serine 13
Q80Z71	Tenascin-N
Q8VHN7	G-protein coupled receptor 98
Q9R1K9	Centrin-2
Q9Z129	ATP-dependent DNA helicase Q1
P20152	Vimentin
G3X9K3	Brefeldin A-inhibited guanine nucleotide-exchange protein 1
Q8BTI8	Serine/arginine repetitive matrix protein 2
Q9JI38	tRNA pseudouridine(38/39) synthase
Q05186	Reticulocalbin-1
Q6ZQA0	Neurobeachin-like protein 2
Q9D855	Cytochrome b-c1 complex subunit 7
P10605	Cathepsin B
Q8C569	Protein FAM118B
Q8CJ40	Rootletin
Q7SIG6	Arf-GAP with SH3 domain, ANK repeat and PH domain-containing protein 2
Q924K1	Aryl-hydrocarbon-interacting protein-like 1
Q9R187	Tumor necrosis factor receptor superfamily member EDAR
Q80XU3	Nuclear ubiquitous casein and cyclin-dependent kinase substrate 1
Q9JIK5	Nucleolar RNA helicase 2
Q9EQW8	Bifunctional heparan sulfate N-deacetylase/N-sulfotransferase 4
Q69ZN7	Myoferlin
O35134	DNA-directed RNA polymerase I subunit RPA1
P70445	Eukaryotic translation initiation factor 4E-binding protein 2
Q62315	Protein Jumonji
Q6ZWR6	Nesprin-1
Q3UPI1	Protein FAM198B
P34022	Ran-specific GTPase-activating protein
P18524	Ig heavy chain V region RF
Q91YR7	Pre-mRNA-processing factor 6
Q99PT1	Rho GDP-dissociation inhibitor 1
P0DM40	Fer-1-like protein 5
Q8CIS0	Caspase recruitment domain-containing protein 11
F8VPU2	FERM, RhoGEF and pleckstrin domain-containing protein 1
Q9CUU3	Synaptonemal complex protein 2
Q8BX70	Vacuolar protein sorting-associated protein 13C
P63001	Ras-related C3 botulinum toxin substrate 1
Q8R3R8	Gamma-aminobutyric acid receptor-associated protein-like 1
Q8BZ32	Putative Polycomb group protein ASXL2
Q8R4U6	DNA topoisomerase I, mitochondrial
Q45VK7	Cytoplasmic dynein 2 heavy chain 1
Q9CQA8	Centrosomal protein of 19 kDa
P20917	Myelin-associated glycoprotein
Q9Z0P4	Paralemmin-1
Q9QXT0	Protein canopy homolog 2
A1A535	Ventricular zone-expressed PH domain-containing protein 1
Q6ZWM4	U6 snRNA-associated Sm-like protein LSm8
Q9QXS1	Plectin
Q9CR41	Huntingtin-interacting protein K
Q80TP3	E3 ubiquitin-protein ligase UBR5
Q921M4	Golgin subfamily A member 2
Q9D5S7	Leucine-rich repeat and guanylate kinase domain-containing protein
Q6PB70	Anoctamin-8
Q8K4L3	Supervillin
Q8BTG3	T-complex protein 11-like protein 1
Q7TST0	Butyrophilin-like protein 1
B1AUC7	Rho GTPase-activating protein 36
P62077	Mitochondrial import inner membrane translocase subunit Tim8 B
E5FYH1	Testis- and ovary-specific PAZ domain-containing protein 1
A2AKY4	Zinc finger protein 804A
Q65Z40	Wings apart-like protein homolog
Q9EPN1	Neurobeachin
Q7TNC6	Kinesin-like protein KIF26B
Q6QI06	Rapamycin-insensitive companion of mTOR
Q91XA2	Golgi membrane protein 1
Q6P1I3	UPF0536 protein C12orf66 homolog
Q8VD75	Huntingtin-interacting protein 1
Q3TDN2	FAS-associated factor 2
Q8BMF4	Dihydrolipoyllysine-residue acetyltransferase component of pyruvate dehydrogenase complex, mitochondrial
Q8C2K5	RAS protein activator like-3
Q6ZPV2	DNA helicase INO80
Q8BQM9	Mediator of RNA polymerase II transcription subunit 12-like protein
Q8CIE6	Coatomer subunit alpha
Q00609	T-lymphocyte activation antigen CD80
Q60695	Ral guanine nucleotide dissociation stimulator-like 1
Q810U4	Neuronal cell adhesion molecule
Q00898	Alpha-1-antitrypsin 1-5
Q6ZPF4	Formin-like protein 3
Q9DB32	Hydroxyacylglutathione hydrolase-like protein
O88693	Ceramide glucosyltransferase
Q60610	T-lymphoma invasion and metastasis-inducing protein 1
Q8CCS6	Polyadenylate-binding protein 2
Q9Z247	Peptidyl-prolyl cis-trans isomerase FKBP9
Q6PCM1	Lysine-specific demethylase 3A
P59764	Dedicator of cytokinesis protein 4
Q3UQ44	Ras GTPase-activating-like protein IQGAP2
Q8VBZ3	Cleft lip and palate transmembrane protein 1 homolog
Q8CGS6	DNA polymerase theta
Q93092	Transaldolase
Q8BYW1	Rho GTPase-activating protein 25
Q14CH0	Protein FAM171B
Q6RUU0	Pentraxin-4
Q148B6	Speriolin
Q924H2	Mediator of RNA polymerase II transcription subunit 15
Q811L6	Microtubule-associated serine/threonine-protein kinase 4
Q9CQ48	NudC domain-containing protein 2
G3X912	SprT-like domain-containing protein Spartan
O55029	Coatomer subunit beta'
Q640P4	Glycosyltransferase 8 domain-containing protein 2
Q8BUR4	Dedicator of cytokinesis protein 1
Q8BZ98	Dynamin-3
Q9Z329	Inositol 1,4,5-trisphosphate receptor type 2
Q2TPA8	Hydroxysteroid dehydrogenase-like protein 2
Q8K3E5	Jouberin
E9Q555	E3 ubiquitin-protein ligase RNF213
Q9R0Y5	Adenylate kinase isoenzyme 1
Q9JJ94	Sjoegren syndrome nuclear autoantigen 1 homolog
Q8QZY9	Splicing factor 3B subunit 4
P22005	Proenkephalin-A
Q9WU28	Prefoldin subunit 5
Q8K2I3	Dimethylaniline monooxygenase [N-oxide-forming] 2
Q9JHK0	Prolactin-2A1
A2ARP1	Inositol hexakisphosphate and diphosphoinositol-pentakisphosphate kinase 1
Q60872	Eukaryotic translation initiation factor 1A
Q8R2Z0	Adipolin
P21180	Complement C2
Q80TS3	Adhesion G protein-coupled receptor L3
Q8CIG3	Lysine-specific histone demethylase 1B
Q8BUM9	Ubiquitin carboxyl-terminal hydrolase 43
A2AQ25	Sickle tail protein
Q9QXL2	Kinesin-like protein KIF21A
P97433	Rho guanine nucleotide exchange factor 28
Q8K3V7	UPF0258 protein KIAA1024
Q8BI84	Melanoma inhibitory activity protein 3
P63038	60 kDa heat shock protein, mitochondrial
Q3UTH8	Rho guanine nucleotide exchange factor 9
P03930	ATP synthase protein 8
Q9CWL2	Zinc finger protein castor homolog 1
A2AH22	Activating molecule in BECN1-regulated autophagy protein 1
Q6P542	ATP-binding cassette sub-family F member 1
Q80YV3	Transformation/transcription domain-associated protein
Q6PER3	Microtubule-associated protein RP/EB family member 3
Q8BGL1	Probable protein phosphatase 1N
Q60664	Lymphoid-restricted membrane protein
Q9DCT8	Cysteine-rich protein 2
Q8JZZ0	UDP-glucuronosyltransferase 3A2
Q8VES2	Olfactory receptor 1102
Q8BTJ4	Bis(5'-adenosyl)-triphosphatase enpp4
Q6P8J7	Creatine kinase S-type, mitochondrial
Q9JJY4	Probable ATP-dependent RNA helicase DDX20
Q8VE08	F-box only protein 33
Q7TNP2	Serine/threonine-protein phosphatase 2A 65 kDa regulatory subunit A beta isoform

## Sheet: Ovelapped 
#ID	Protein name
O08553	Dihydropyrimidinase-related protein 2
P17182	Alpha-enolase
P17183	Gamma-enolase
P08249	Malate dehydrogenase, mitochondrial
P52480	Pyruvate kinase PKM
Q61171	Peroxiredoxin-2
Q7TMM9	Tubulin beta-2A chain
P68372	Tubulin beta-4B chain
P99024	Tubulin beta-5 chain
Q9D6F9	Tubulin beta-4A chain
P17751	Triosephosphate isomerase
P63101	14-3-3 protein zeta/delta
P62259	14-3-3 protein epsilon
P61982	14-3-3 protein gamma
Q9CQV8	14-3-3 protein beta/alpha
P68510	14-3-3 protein eta
P68254	14-3-3 protein theta
Q6PIC6	Sodium/potassium-transporting ATPase subunit alpha-3
P06837	Neuromodulin
Q7TSJ2	Microtubule-associated protein 6
P20357	Microtubule-associated protein 2
P05202	Aspartate aminotransferase, mitochondrial
O70251	Elongation factor 1-beta
Q9DBJ1	Phosphoglycerate mutase 1
P14152	Malate dehydrogenase, cytoplasmic
Q04447	Creatine kinase B-type
O55042	Alpha-synuclein
Q91ZZ3	Beta-synuclein
Q9Z0F7	Gamma-synuclein
P05064	Fructose-bisphosphate aldolase A
Q91XV3	Brain acid soluble protein 1
Q9CZ44	NSFL1 cofactor p47
P16858	Glyceraldehyde-3-phosphate dehydrogenase
P17742	Peptidyl-prolyl cis-trans isomerase A
P16125	L-lactate dehydrogenase B chain
P06151	L-lactate dehydrogenase A chain
O88935	Synapsin-1
P26645	Myristoylated alanine-rich C-kinase substrate
Q9R0P9	Ubiquitin carboxyl-terminal hydrolase isozyme L1
P63260	Actin, cytoplasmic 2
Q9QXS6	Drebrin
P68369	Tubulin alpha-1A chain
P05213	Tubulin alpha-1B chain
P63242	Eukaryotic translation initiation factor 5A-1
Q9D3D9	ATP synthase subunit delta, mitochondrial
P10637	Microtubule-associated protein tau
Q61792	LIM and SH3 domain protein 1
Q8BGD9	Eukaryotic translation initiation factor 4B
Q9QYR6	Microtubule-associated protein 1A
Q9JJV2	Profilin-2
Q62048	Astrocytic phosphoprotein PEA-15
P14873	Microtubule-associated protein 1B
P63017	Heat shock cognate 71 kDa protein
O08709	Peroxiredoxin-6
P02088	Hemoglobin subunit beta-1
P56480	ATP synthase subunit beta, mitochondrial
P07724	Serum albumin
O08599	Syntaxin-binding protein 1
P14094	Sodium/potassium-transporting ATPase subunit beta-1
Q9QXV0	ProSAAS
P60761	Neurogranin
Q9WTT4	V-type proton ATPase subunit G 2
P63040	Complexin-1
P15532	Nucleoside diphosphate kinase A
Q01768	Nucleoside diphosphate kinase B
P62897	Cytochrome c, somatic
Q05816	Fatty acid-binding protein, epidermal
P58771	Tropomyosin alpha-1 chain
Q60829	Protein phosphatase 1 regulatory subunit 1B
P60840	Alpha-endosulfine
P70296	Phosphatidylethanolamine-binding protein 1
Q6IRU5	Clathrin light chain B
P12961	Neuroendocrine protein 7B2
Q9WTX5	S-phase kinase-associated protein 1
Q60631	Growth factor receptor-bound protein 2
Q03265	ATP synthase subunit alpha, mitochondrial
Q9D8Y0	EF-hand domain-containing protein D2
P97450	ATP synthase-coupling factor 6, mitochondrial
B9EKR1	Receptor-type tyrosine-protein phosphatase zeta
P0CG50	Polyubiquitin-C
P70349	Histidine triad nucleotide-binding protein 1
P62774	Myotrophin
P63044	Vesicle-associated membrane protein 2
P62500	TSC22 domain family protein 1
P15105	Glutamine synthetase
P28184	Metallothionein-3
Q64433	10 kDa heat shock protein, mitochondrial
Q99LX0	Protein/nucleic acid deglycase DJ-1
P56812	Programmed cell death protein 5
P68037	Ubiquitin-conjugating enzyme E2 L3
Q9Z0P4	Paralemmin-1
O08585	Clathrin light chain A
Q99PT1	Rho GDP-dissociation inhibitor 1
P99029	Peroxiredoxin-5, mitochondrial
P84086	Complexin-2
P12787	Cytochrome c oxidase subunit 5A, mitochondrial
Q9CQZ1	Heat shock factor-binding protein 1
P50516	V-type proton ATPase catalytic subunit A
P20108	Thioredoxin-dependent peroxide reductase, mitochondrial
P54227	Stathmin
O35658	Complement component 1 Q subcomponent-binding protein, mitochondrial
Q9R0Y5	Adenylate kinase isoenzyme 1
P13595	Neural cell adhesion molecule 1
P47955	60S acidic ribosomal protein P1
Q60598	Src substrate cortactin
P63038	60 kDa heat shock protein, mitochondrial
P18760	Cofilin-1
P70441	Na(+)/H(+) exchange regulatory cofactor NHE-RF1
P18872	Guanine nucleotide-binding protein G(o) subunit alpha
Q9DAK9	14 kDa phosphohistidine phosphatase
Q99J85	Neuronal pentraxin receptor
P62311	U6 snRNA-associated Sm-like protein LSm3
P56375	Acylphosphatase-2
P61979	Heterogeneous nuclear ribonucleoprotein K
A2ASS6	Titin
P52503	NADH dehydrogenase [ubiquinone] iron-sulfur protein 6, mitochondrial
Q91VW3	SH3 domain-binding glutamic acid-rich-like protein 3
Q9D6J6	NADH dehydrogenase [ubiquinone] flavoprotein 2, mitochondrial
P56376	Acylphosphatase-1
P29595	NEDD8
Q9CQJ6	Density-regulated protein
P34884	Macrophage migration inhibitory factor
P26883	Peptidyl-prolyl cis-trans isomerase FKBP1A
P54728	UV excision repair protein RAD23 homolog B
Q6IRU2	Tropomyosin alpha-4 chain
Q9D8B3	Charged multivesicular body protein 4b
P07901	Heat shock protein HSP 90-alpha
Q8CCT4	Transcription elongation factor A protein-like 5
P99027	60S acidic ribosomal protein P2
Q6ZWY8	Thymosin beta-10
P10639	Thioredoxin
Q9CQI3	Glia maturation factor beta
Q8VEM8	Phosphate carrier protein, mitochondrial
P10605	Cathepsin B
P61089	Ubiquitin-conjugating enzyme E2 N
P63054	Calmodulin regulator protein PCP4
Q61937	Nucleophosmin
P47941	Crk-like protein
P53996	Cellular nucleic acid-binding protein
Q3UHX2	28 kDa heat- and acid-stable phosphoprotein
P83940	Elongin-C
P19783	Cytochrome c oxidase subunit 4 isoform 1, mitochondrial
Q9Z172	Small ubiquitin-related modifier 3
Q9JKC6	Cell cycle exit and neuronal differentiation protein 1
P16546	Spectrin alpha chain, non-erythrocytic 1
Q8BK30	NADH dehydrogenase [ubiquinone] flavoprotein 3, mitochondrial
Q62426	Cystatin-B
P99028	Cytochrome b-c1 complex subunit 6, mitochondrial
Q62418	Drebrin-like protein
P09103	Protein disulfide-isomerase
Q64511	DNA topoisomerase 2-beta
Q6W8Q3	Purkinje cell protein 4-like protein 1
Q9D593	V-type proton ATPase subunit E 2
Q80YN3	Breast carcinoma-amplified sequence 1 homolog
Q9DCX2	ATP synthase subunit d, mitochondrial
P56391	Cytochrome c oxidase subunit 6B1
Q8K3C3	Protein LZIC
P84104	Serine/arginine-rich splicing factor 3
P04370	Myelin basic protein
P09411	Phosphoglycerate kinase 1
P48962	ADP/ATP translocase 1
P14211	Calreticulin
P60202	Myelin proteolipid protein
P00405	Cytochrome c oxidase subunit 2
Q3UTH8	Rho guanine nucleotide exchange factor 9
P60879	Synaptosomal-associated protein 25
P16330	2',3'-cyclic-nucleotide 3'-phosphodiesterase
P62874	Guanine nucleotide-binding protein G(I)/G(S)/G(T) subunit beta-1
Q6ZWR6	Nesprin-1
Q91VR7	Microtubule-associated proteins 1A/1B light chain 3A
P28738	Kinesin heavy chain isoform 5C
Q03517	Secretogranin-2
O88569	Heterogeneous nuclear ribonucleoproteins A2/B1
Q9CQM5	Thioredoxin domain-containing protein 17
P62627	Dynein light chain roadblock-type 1
Q810U4	Neuronal cell adhesion molecule
P48428	Tubulin-specific chaperone A
P84084	ADP-ribosylation factor 5
Q9Z2S7	TSC22 domain family protein 3
E5FYH1	Protein TOPAZ1
Q9CR00	26S proteasome non-ATPase regulatory subunit 9
P43006	Excitatory amino acid transporter 2
Q9D7S9	Charged multivesicular body protein 5
P16014	Secretogranin-1
Q9ERT9	Protein phosphatase 1 regulatory subunit 1A
Q6ZWQ0	Nesprin-2
P01942	Hemoglobin subunit alpha
Q8BYI9	Tenascin-R
A2ARZ3	Fibrous sheath-interacting protein 2
