# Supplementary material for: Sex Differences in Biological Processes and Nitrergic Signaling in Mouse Brain
Source: Biomedicines. 2020 May 15;8(5):124. doi: 10.3390/biomedicines8050124 (PMC7277573; doi:10.3390/biomedicines8050124)
Supplement: Supplementary file 1 [file biomedicines-08-00124-s001.zip › Table S2.xlsx]

## Sheet: Biological Processes 
#	Processes	Total	pValue	Min FDR	p-value	FDR	In Data	Network Objects from Active Data
1	organic substance catabolic process	2256	4.60198e-21	2.74784e-17	4.60198e-21	2.74784e-17	85	RPS28, HIP-2, APOB, BCKD E2 subunit N6-(S-(2-methylpropanoyl))dihydrolipoyllysine, UBE3B, PDH, BCAN, GSTs, SNX5, SSDH, PIPS, BCKD E2 subunit N6-lipoyllysine, PPP2R2A, PDXP, FAAA, UBR1, GABT, DCPS, PR65-alpha, CTE2, HSP70, Galpha(q)-specific peptide GPCRs, SYNJ1, DLDH, DDAH1, VCP, MMP-20, ECHS1, CRMP3, SMG7, DHE3, PNPH, BCKD-E2, UBE1L2, 3HIDH, Glyoxalase II, COPS3, PAFAH alpha (LIS1), BCKD E2 subu…
2	establishment of localization in cell	2437	4.58166e-20	1.36786e-16	4.58166e-20	1.36786e-16	87	RPS28, DCTN1(p150Glued), LH receptor, PHAP1 (pp32), Neurexin-3 alpha, KIF3C, DYI2, GSTs, SNX5, ATP5C, NTF2, Tubulin beta, Neurexin beta, PIPS, PAK, Synapsin II, TPR, PSF, CALM3 (rodent), Septin 5 (CDC-REL1), SLC32A1, Centractins, APXL, SAHH2, Karyopherin beta-3, Calcineurin A (catalytic), HSP70, Galpha(q)-specific peptide GPCRs, CENP-C, PIP5KIII, Neurexin alpha, Synaptotagmin II, SYNJ1, Synaptota…
3	cellular localization	3228	2.0862e-19	4.15224e-16	2.0862e-19	4.15224e-16	101	RPS28, DCTN1(p150Glued), LH receptor, PHAP1 (pp32), Neurexin-3 alpha, KIF3C, DYI2, GSTs, SNX5, ATP5C, NTF2, Tubulin beta, Neurexin beta, Profilin I, PIPS, PAK, Synapsin II, TPR, DAL1, PSF, WIPF3, CALM3 (rodent), Septin 5 (CDC-REL1), SLC32A1, Centractins, APXL, SAHH2, PR65-alpha, Karyopherin beta-3, PRKAR2B, Calcineurin A (catalytic), GORASP2(GRASP55), HSP70, Galpha(q)-specific peptide GPCRs, CENP…
4	catabolic process	2667	3.39843e-19	5.07301e-16	3.39843e-19	5.07301e-16	90	RPS28, HIP-2, ULK3, APOB, BCKD E2 subunit N6-(S-(2-methylpropanoyl))dihydrolipoyllysine, UBE3B, PDH, BCAN, GSTs, SNX5, SSDH, Peroxiredoxin, PIPS, BCKD E2 subunit N6-lipoyllysine, PPP2R2A, PDXP, FAAA, UBR1, GABT, DCPS, PR65-alpha, CTE2, HSP70, Galpha(q)-specific peptide GPCRs, SYNJ1, DLDH, DDAH1, VCP, MMP-20, ECHS1, CRMP3, SMG7, DHE3, PNPH, BCKD-E2, UBE1L2, 3HIDH, Glyoxalase II, COPS3, PAFAH alpha…
5	small molecule catabolic process	534	6.27662e-19	7.49554e-16	6.27662e-19	7.49554e-16	39	BCKD E2 subunit N6-(S-(2-methylpropanoyl))dihydrolipoyllysine, GSTs, SSDH, BCKD E2 subunit N6-lipoyllysine, PDXP, FAAA, GABT, CTE2, Galpha(q)-specific peptide GPCRs, SYNJ1, DLDH, DDAH1, ECHS1, DHE3, PNPH, BCKD-E2, 3HIDH, Glyoxalase II, BCKD E2 subunit N6-dihydrolipoyllysine, DUE-B, ALDX, Asrgl1, SCOT, DCoH, SAHH, MTRR, ALDOC, AL1A1, TGF-beta, IMPA1, AL7A1, DHPR, ALDH2, Synaptojanin, IVD, HPRT, GA…
6	vesicle-mediated transport	2544	2.54132e-18	2.52904e-15	2.54132e-18	2.52904e-15	86	DCTN1(p150Glued), APOB, KIF3C, COLEC12, DYI2, GSTs, SNX5, KIAA0152, Peroxiredoxin, Tubulin beta, Neurexin beta, CYFP subunit, G-protein alpha-i family, PIPS, AAK1, PAK, Tapasin, RABGDIA, Synapsin II, SES1, WIPF3, Septin 5 (CDC-REL1), SLC32A1, Centractins, Calcineurin A (catalytic), HSP70, Galpha(q)-specific peptide GPCRs, PIP5KIII, Neurexin alpha, Synaptotagmin II, CYFIP1, SYNJ1, Synaptotagmin, W…
7	regulation of cellular localization	1443	6.85607e-18	5.84823e-15	6.85607e-18	5.84823e-15	62	DCTN1(p150Glued), LH receptor, Neurexin-3 alpha, GSTs, Septin 8, NTF2, Neurexin beta, CYFP subunit, G-protein alpha-i family, PAK, RABGDIA, Synapsin II, Granzyme B, TPR, APC protein, CALM3 (rodent), Septin 5 (CDC-REL1), Karyopherin beta-3, Calcineurin A (catalytic), HSP70, Galpha(q)-specific peptide GPCRs, Neurexin alpha, Synaptotagmin II, CYFIP1, SYNJ1, Synaptotagmin, F-Actin cytoskeleton, Profi…
8	synaptic vesicle cycle	205	1.1143e-17	8.31682e-15	1.1143e-17	8.31682e-15	25	Neurexin beta, Synapsin II, Septin 5 (CDC-REL1), SLC32A1, HSP70, Neurexin alpha, Synaptotagmin II, SYNJ1, Synaptotagmin, F-Actin cytoskeleton, Rab-3A, NAPB, SNAPs, ATP6V1B, ACTB, Syntaxin 7, Endophilin A1, Rab-3, Dynamin-1, Actin cytoskeletal, Synaptojanin, Synapsin III, F-Actin, Actin, Dynamin
9	small molecule metabolic process	2277	2.18719e-17	1.45108e-14	2.18719e-17	1.45108e-14	79	SDHA, APOB, BCKD E2 subunit N6-(S-(2-methylpropanoyl))dihydrolipoyllysine, PDH, BCAN, GSTs, ATP5C, SSDH, Peroxiredoxin, Adenosine kinase, G-protein alpha-i family, BCKD E2 subunit N6-lipoyllysine, PDXP, FAAA, GABT, SAHH2, PRKAR2B, CTE2, Galpha(q)-specific peptide GPCRs, PDH beta, SYNJ1, DLDH, DDAH1, VCP, SDHB, ECHS1, CRMP3, DHE3, PNPH, BCKD-E2, 3HIDH, Glyoxalase II, AI-BP, NIT2, CISY, ATP6V1B, GA…
10	nervous system development	3576	2.95349e-17	1.76353e-14	2.95349e-17	1.76353e-14	103	DCTN1(p150Glued), Tubulin beta 3, LH receptor, SDHA, PHAP1 (pp32), APOB, Neurexin-3 alpha, VANGL2, PRKCSH, DNAH5, KIF3C, DYI2, BCAN, PMCA1, GSTs, CARP, SSDH, Tubulin beta, Neurexin beta, Profilin I, CYFP subunit, G-protein alpha-i family, SPEF2, PAK, Septin 7, RABGDIA, FUBP1, G-protein beta, DAL1, APC protein, GABT, DNAJB11, SLC32A1, APXL, Metallothionein-II, SOD2, Calcineurin A (catalytic), HSP7…
11	vesicle-mediated transport in synapse	217	4.4131e-17	2.39551e-14	4.4131e-17	2.39551e-14	25	Neurexin beta, Synapsin II, Septin 5 (CDC-REL1), SLC32A1, HSP70, Neurexin alpha, Synaptotagmin II, SYNJ1, Synaptotagmin, F-Actin cytoskeleton, Rab-3A, NAPB, SNAPs, ATP6V1B, ACTB, Syntaxin 7, Endophilin A1, Rab-3, Dynamin-1, Actin cytoskeletal, Synaptojanin, Synapsin III, F-Actin, Actin, Dynamin
12	cellular component organization	7494	7.75685e-17	3.85968e-14	7.75685e-17	3.85968e-14	163	RPS28, DCTN1(p150Glued), HIP-2, Tubulin beta 3, ULK3, APOB, Neurexin-3 alpha, VANGL2, Nac1, FILIP, PRKCSH, DNAH5, KIF3C, COLEC12, DYI2, BCAN, GSTs, CARP, ATP5C, SSDH, Peroxiredoxin, HSPC152, Tubulin beta, APEX, Neurexin beta, Profilin I, ABCA5, CYFP subunit, G-protein alpha-i family, AAK1, SPEF2, PAK, Ash1, Tapasin, Septin 7, RABGDIA, Granzyme B, TPR, G-protein beta, PPP2R2A, PDXP, DAL1, PSF, APC…
13	regulation of synaptic vesicle cycle	229	1.60349e-16	6.79406e-14	1.60349e-16	6.79406e-14	25	Neurexin-3 alpha, Neurexin beta, CYFP subunit, CALM3 (rodent), Septin 5 (CDC-REL1), Calcineurin A (catalytic), Neurexin alpha, Synaptotagmin II, CYFIP1, SYNJ1, Synaptotagmin, Profilin, Rab-3A, NAPB, SNAPs, Neurexin-3 beta, Calmodulin, Rab-3, Dynamin-1, Bassoon, Calcineurin A (beta), Synaptojanin, PKA-reg (cAMP-dependent), CALM2 (rodent), Dynamin
14	regulation of neurotransmitter levels	596	1.67534e-16	6.79406e-14	1.67534e-16	6.79406e-14	38	Neurexin-3 alpha, SSDH, Neurexin beta, PAK, Synapsin II, CALM3 (rodent), GABT, Septin 5 (CDC-REL1), SLC32A1, SOD2, HSP70, Galpha(q)-specific peptide GPCRs, Neurexin alpha, Synaptotagmin II, SYNJ1, Synaptotagmin, Profilin, DDAH1, Rab-3A, NAPB, SNAPs, Neurexin-3 beta, GART, Calmodulin, TRPV1, Syntaxin 7, Galpha(s)-specific hormone protein GPCRs, Rab-3, NSF, PAK1, ATP1A2, AL7A1, Synaptojanin, ATP1al…
15	G2/M transition of mitotic cell cycle	186	1.70676e-16	6.79406e-14	1.70676e-16	6.79406e-14	23	DCTN1(p150Glued), DYI2, MLCP (cat), Tubulin beta, PPP2R2A, CALM3 (rodent), Centractins, PR65-alpha, PRKAR2B, CEP110, PAFAH alpha (LIS1), Dynein 1, cytoplasmic, intermediate chains, Calmodulin, Alpha-centractin, PP2A regulatory, PKA-reg type II (cAMP-dependent), PCM1, PP2A structural, PLC-beta, PKA-reg (cAMP-dependent), PP1-cat, CALM2 (rodent), Dynamin
16	cell cycle G2/M phase transition	188	2.16844e-16	8.09233e-14	2.16844e-16	8.09233e-14	23	DCTN1(p150Glued), DYI2, MLCP (cat), Tubulin beta, PPP2R2A, CALM3 (rodent), Centractins, PR65-alpha, PRKAR2B, CEP110, PAFAH alpha (LIS1), Dynein 1, cytoplasmic, intermediate chains, Calmodulin, Alpha-centractin, PP2A regulatory, PKA-reg type II (cAMP-dependent), PCM1, PP2A structural, PLC-beta, PKA-reg (cAMP-dependent), PP1-cat, CALM2 (rodent), Dynamin
17	cellular catabolic process	2323	2.34864e-16	8.24925e-14	2.34864e-16	8.24925e-14	78	RPS28, HIP-2, ULK3, APOB, BCKD E2 subunit N6-(S-(2-methylpropanoyl))dihydrolipoyllysine, UBE3B, BCAN, GSTs, SNX5, SSDH, Peroxiredoxin, PIPS, BCKD E2 subunit N6-lipoyllysine, PPP2R2A, PDXP, FAAA, UBR1, GABT, DCPS, PR65-alpha, CTE2, HSP70, DLDH, DDAH1, VCP, ECHS1, CRMP3, SMG7, DHE3, PNPH, BCKD-E2, UBE1L2, 3HIDH, Glyoxalase II, COPS3, PRDX1, BCKD E2 subunit N6-dihydrolipoyllysine, LDL, DUE-B, S100, …
18	cellular amino acid catabolic process	151	3.2148e-16	1.06642e-13	3.2148e-16	1.06642e-13	21	BCKD E2 subunit N6-(S-(2-methylpropanoyl))dihydrolipoyllysine, GSTs, SSDH, BCKD E2 subunit N6-lipoyllysine, FAAA, GABT, DLDH, DDAH1, DHE3, BCKD-E2, 3HIDH, BCKD E2 subunit N6-dihydrolipoyllysine, DUE-B, Asrgl1, DCoH, SAHH, MTRR, AL7A1, DHPR, IVD, GAD2
19	regulation of localization	4009	4.21223e-16	1.32375e-13	4.21223e-16	1.32375e-13	108	DCTN1(p150Glued), LH receptor, WNK2, APOB, Neurexin-3 alpha, PMCA1, GSTs, SNX5, CARP, Septin 8, NTF2, Tubulin beta, APEX, Neurexin beta, Profilin I, CYFP subunit, G-protein alpha-i family, AAK1, PAK, Septin 7, RABGDIA, FUBP1, Synapsin II, Granzyme B, TPR, G-protein beta, G-protein alpha-i2, Inhibin alpha subunit, APC protein, CALM3 (rodent), GABT, Septin 5 (CDC-REL1), SAHH2, SOD2, Karyopherin bet…
20	cellular component organization or biogenesis	7723	6.40089e-16	1.91099e-13	6.40089e-16	1.91099e-13	164	RPS28, DCTN1(p150Glued), HIP-2, Tubulin beta 3, ULK3, APOB, Neurexin-3 alpha, VANGL2, Nac1, FILIP, PRKCSH, DNAH5, KIF3C, COLEC12, DYI2, BCAN, GSTs, CARP, ATP5C, SSDH, Peroxiredoxin, HSPC152, Tubulin beta, APEX, Neurexin beta, Profilin I, ABCA5, CYFP subunit, G-protein alpha-i family, AAK1, SPEF2, PAK, Ash1, Tapasin, Septin 7, RABGDIA, Granzyme B, TPR, G-protein beta, PPP2R2A, PDXP, DAL1, PSF, APC…
21	cellular component assembly	3588	9.9316e-16	2.82388e-13	9.9316e-16	2.82388e-13	100	RPS28, DCTN1(p150Glued), HIP-2, ULK3, APOB, Neurexin-3 alpha, VANGL2, Nac1, PRKCSH, DNAH5, KIF3C, COLEC12, DYI2, GSTs, CARP, SSDH, Tubulin beta, Neurexin beta, CYFP subunit, SPEF2, Tapasin, Septin 7, TPR, G-protein beta, PDXP, DAL1, APC protein, WIPF3, Centractins, APXL, PR65-alpha, SOD2, PRKAR2B, GORASP2(GRASP55), HSP70, CENP-C, PIP5KIII, SLC22A1, Neurexin alpha, CYFIP1, SYNJ1, Synaptotagmin, WD…
22	plasma membrane bounded cell projection organization	1620	1.63684e-15	4.44254e-13	1.63684e-15	4.44254e-13	62	DCTN1(p150Glued), Tubulin beta 3, Neurexin-3 alpha, VANGL2, DNAH5, KIF3C, DYI2, BCAN, Tubulin beta, Neurexin beta, CYFP subunit, G-protein alpha-i family, SPEF2, PAK, Septin 7, DAL1, APC protein, Centractins, PR65-alpha, PRKAR2B, Calcineurin A (catalytic), Galpha(q)-specific peptide GPCRs, Neurexin alpha, CYFIP1, CNTN1 (F3), F-Actin cytoskeleton, Rab-3A, CRMP3, UBE1L2, CEP110, KIF19, PAFAH alpha …
23	neurotransmitter secretion	169	3.29024e-15	8.18584e-13	3.29024e-15	8.18584e-13	21	Neurexin-3 alpha, Neurexin beta, PAK, Synapsin II, Septin 5 (CDC-REL1), SLC32A1, HSP70, Neurexin alpha, Synaptotagmin II, SYNJ1, Synaptotagmin, Rab-3A, SNAPs, Neurexin-3 beta, Syntaxin 7, Rab-3, NSF, PAK1, Synaptojanin, Synapsin III, GAD2
24	signal release from synapse	169	3.29024e-15	8.18584e-13	3.29024e-15	8.18584e-13	21	Neurexin-3 alpha, Neurexin beta, PAK, Synapsin II, Septin 5 (CDC-REL1), SLC32A1, HSP70, Neurexin alpha, Synaptotagmin II, SYNJ1, Synaptotagmin, Rab-3A, SNAPs, Neurexin-3 beta, Syntaxin 7, Rab-3, NSF, PAK1, Synaptojanin, Synapsin III, GAD2
25	carboxylic acid metabolic process	1181	7.65328e-15	1.82791e-12	7.65328e-15	1.82791e-12	51	SDHA, BCKD E2 subunit N6-(S-(2-methylpropanoyl))dihydrolipoyllysine, PDH, BCAN, GSTs, SSDH, Peroxiredoxin, BCKD E2 subunit N6-lipoyllysine, FAAA, GABT, PRKAR2B, CTE2, Galpha(q)-specific peptide GPCRs, PDH beta, DLDH, DDAH1, SDHB, ECHS1, DHE3, BCKD-E2, 3HIDH, Glyoxalase II, NIT2, CISY, ATP6V1B, GART, BCKD E2 subunit N6-dihydrolipoyllysine, DUE-B, TXNRD1, ALDX, Asrgl1, PGES2, DCoH, SAHH, MTRR, ALDO…
26	cellular process	19110	7.96025e-15	1.8281e-12	7.96025e-15	1.8281e-12	287	RPS28, eEF1G, C8orf80, XTP2, DCTN1(p150Glued), HIP-2, Tubulin beta 3, ULK3, LH receptor, WNK2, SDHA, PHAP1 (pp32), APOB, BCKD E2 subunit N6-(S-(2-methylpropanoyl))dihydrolipoyllysine, UBE3B, Neurexin-3 alpha, VANGL2, PDH, Gsta4, Nac1, FILIP, UQCRFS1, ALD1, G-protein beta-2, PRKCSH, DNAH5, KIF3C, COLEC12, DYI2, BCAN, PMCA1, MLCP (cat), GSTs, SNX5, CARP, ATP5C, SSDH, HELZ, KIAA0152, Septin 8, Perox…
27	cell projection organization	1681	8.927e-15	1.93101e-12	8.927e-15	1.93101e-12	62	DCTN1(p150Glued), Tubulin beta 3, Neurexin-3 alpha, VANGL2, DNAH5, KIF3C, DYI2, BCAN, Tubulin beta, Neurexin beta, CYFP subunit, G-protein alpha-i family, SPEF2, PAK, Septin 7, DAL1, APC protein, Centractins, PR65-alpha, PRKAR2B, Calcineurin A (catalytic), Galpha(q)-specific peptide GPCRs, Neurexin alpha, CYFIP1, CNTN1 (F3), F-Actin cytoskeleton, Rab-3A, CRMP3, UBE1L2, CEP110, KIF19, PAFAH alpha …
28	establishment of localization	5975	9.05516e-15	1.93101e-12	9.05516e-15	1.93101e-12	136	RPS28, DCTN1(p150Glued), LH receptor, PHAP1 (pp32), APOB, Neurexin-3 alpha, DNAH5, KIF3C, COLEC12, DYI2, PMCA1, GSTs, SNX5, ATP5C, KIAA0152, Peroxiredoxin, NTF2, Tubulin beta, Neurexin beta, ABCA5, CYFP subunit, G-protein alpha-i family, PIPS, AAK1, SPEF2, PAK, Tapasin, RABGDIA, Synapsin II, Granzyme B, TPR, SES1, PSF, WIPF3, CALM3 (rodent), Septin 5 (CDC-REL1), SLC32A1, Centractins, APXL, SAHH2,…
29	synaptic vesicle recycling	102	1.02789e-14	2.1164e-12	1.02789e-14	2.1164e-12	17	HSP70, Synaptotagmin II, SYNJ1, Synaptotagmin, F-Actin cytoskeleton, Rab-3A, NAPB, SNAPs, ACTB, Endophilin A1, Rab-3, Dynamin-1, Actin cytoskeletal, Synaptojanin, F-Actin, Actin, Dynamin
30	cellular component biogenesis	3862	1.61301e-14	3.21042e-12	1.61301e-14	3.21042e-12	102	RPS28, DCTN1(p150Glued), HIP-2, ULK3, APOB, Neurexin-3 alpha, VANGL2, Nac1, PRKCSH, DNAH5, KIF3C, COLEC12, DYI2, GSTs, CARP, SSDH, HSPC152, Tubulin beta, Neurexin beta, CYFP subunit, SPEF2, Tapasin, Septin 7, TPR, G-protein beta, PDXP, DAL1, APC protein, WIPF3, Centractins, APXL, PR65-alpha, SOD2, PRKAR2B, GORASP2(GRASP55), HSP70, CENP-C, PIP5KIII, SLC22A1, Neurexin alpha, CYFIP1, SYNJ1, Synaptot…
31	membrane organization	1212	2.11856e-14	3.99856e-12	2.11856e-14	3.99856e-12	51	DCTN1(p150Glued), APOB, ATP5C, Neurexin beta, G-protein alpha-i family, AAK1, Tapasin, Granzyme B, PPP2R2A, DAL1, CALM3 (rodent), PR65-alpha, Calcineurin A (catalytic), HSP70, Galpha(q)-specific peptide GPCRs, Neurexin alpha, Synaptotagmin II, SYNJ1, Synaptotagmin, HSPA4, F-Actin cytoskeleton, Rab-3A, Sec23, SNAPs, PAFAH alpha (LIS1), CD45, SEC23B, PICK1, LDL, ACTB, S100, Calmodulin, Syntaxin 7, …
32	modulation of chemical synaptic transmission	767	2.14292e-14	3.99856e-12	2.14292e-14	3.99856e-12	40	Neurexin-3 alpha, BCAN, Tubulin beta, Neurexin beta, CYFP subunit, G-protein alpha-i family, PAK, Synapsin II, G-protein alpha-i2, CALM3 (rodent), GABT, Septin 5 (CDC-REL1), PRKAR2B, Calcineurin A (catalytic), Galpha(q)-specific peptide GPCRs, Neurexin alpha, Synaptotagmin II, CYFIP1, Synaptotagmin, Profilin, Rab-3A, NAPB, SNAPs, Neurexin-3 beta, PICK1, S100, Calmodulin, Rab-3, Tubulin beta 2B, D…
33	regulation of trans-synaptic signaling	769	2.33324e-14	4.22176e-12	2.33324e-14	4.22176e-12	40	Neurexin-3 alpha, BCAN, Tubulin beta, Neurexin beta, CYFP subunit, G-protein alpha-i family, PAK, Synapsin II, G-protein alpha-i2, CALM3 (rodent), GABT, Septin 5 (CDC-REL1), PRKAR2B, Calcineurin A (catalytic), Galpha(q)-specific peptide GPCRs, Neurexin alpha, Synaptotagmin II, CYFIP1, Synaptotagmin, Profilin, Rab-3A, NAPB, SNAPs, Neurexin-3 beta, PICK1, S100, Calmodulin, Rab-3, Tubulin beta 2B, D…
34	neurotransmitter transport	286	2.90845e-14	5.10776e-12	2.90845e-14	5.10776e-12	25	Neurexin-3 alpha, Neurexin beta, PAK, Synapsin II, Septin 5 (CDC-REL1), SLC32A1, HSP70, Galpha(q)-specific peptide GPCRs, SLC22A1, Neurexin alpha, Synaptotagmin II, SYNJ1, Synaptotagmin, Rab-3A, SNAPs, Neurexin-3 beta, Syntaxin 7, Rab-3, NSF, PAK1, ATP1A2, Synaptojanin, ATP1alpha subunit, Synapsin III, GAD2
35	transport	5808	3.62586e-14	5.75703e-12	3.62586e-14	5.75703e-12	132	RPS28, DCTN1(p150Glued), LH receptor, PHAP1 (pp32), APOB, Neurexin-3 alpha, DNAH5, KIF3C, COLEC12, DYI2, PMCA1, GSTs, SNX5, ATP5C, KIAA0152, Peroxiredoxin, NTF2, Tubulin beta, Neurexin beta, ABCA5, CYFP subunit, G-protein alpha-i family, PIPS, AAK1, SPEF2, PAK, Tapasin, RABGDIA, Synapsin II, Granzyme B, TPR, SES1, PSF, WIPF3, Septin 5 (CDC-REL1), SLC32A1, Centractins, APXL, SAHH2, Karyopherin bet…
36	carboxylic acid catabolic process	316	3.65657e-14	5.75703e-12	3.65657e-14	5.75703e-12	26	BCKD E2 subunit N6-(S-(2-methylpropanoyl))dihydrolipoyllysine, GSTs, SSDH, BCKD E2 subunit N6-lipoyllysine, FAAA, GABT, CTE2, DLDH, DDAH1, ECHS1, DHE3, BCKD-E2, 3HIDH, BCKD E2 subunit N6-dihydrolipoyllysine, DUE-B, ALDX, Asrgl1, DCoH, SAHH, MTRR, TGF-beta, AL7A1, DHPR, IVD, GAD2, ETFB
37	organic acid catabolic process	316	3.65657e-14	5.75703e-12	3.65657e-14	5.75703e-12	26	BCKD E2 subunit N6-(S-(2-methylpropanoyl))dihydrolipoyllysine, GSTs, SSDH, BCKD E2 subunit N6-lipoyllysine, FAAA, GABT, CTE2, DLDH, DDAH1, ECHS1, DHE3, BCKD-E2, 3HIDH, BCKD E2 subunit N6-dihydrolipoyllysine, DUE-B, ALDX, Asrgl1, DCoH, SAHH, MTRR, TGF-beta, AL7A1, DHPR, IVD, GAD2, ETFB
38	organelle localization	780	3.7068e-14	5.75703e-12	3.7068e-14	5.75703e-12	40	DCTN1(p150Glued), KIF3C, DYI2, Tubulin beta, Neurexin beta, Synapsin II, Septin 5 (CDC-REL1), Centractins, APXL, PR65-alpha, PRKAR2B, CENP-C, Neurexin alpha, SYNJ1, Synaptotagmin, Rab-3A, Sec23, CEP110, SNAPs, PAFAH alpha (LIS1), Dynein 1, cytoplasmic, intermediate chains, DYNC1I1, S100, RanBP2, Syntaxin 7, Rab-3, Dynamin-1, NSF, TMEM106B, Alpha-centractin, Importin (karyopherin)-beta, Synaptojan…
39	response to oxygen-containing compound	2931	3.76024e-14	5.75703e-12	3.76024e-14	5.75703e-12	85	C8orf80, LH receptor, APOB, COLEC12, PMCA1, GSTs, CARP, ATP5C, Peroxiredoxin, APEX, CYFP subunit, G-protein alpha-i family, PAK, FUBP1, G-protein beta, PDXP, G-protein alpha-i2, UBR1, RWDD1, APC protein, CALM3 (rodent), GABT, DCPS, SAHH2, SOD2, Karyopherin beta-3, PRKAR2B, Calcineurin A (catalytic), MRP3, HSP70, Galpha(q)-specific peptide GPCRs, CYFIP1, EDNRB, SYNJ1, TOP1, F-Actin cytoskeleton, V…
40	response to drug	1982	3.89478e-14	5.81393e-12	3.89478e-14	5.81393e-12	67	LH receptor, Gsta4, UQCRFS1, GSTs, CARP, ATP5C, Peroxiredoxin, APEX, G-protein alpha-i family, G-protein beta, PPP2R2A, PDXP, G-protein alpha-i2, APC protein, CALM3 (rodent), GABT, SLC32A1, DCPS, Metallothionein-II, SOD2, PRKAR2B, Calcineurin A (catalytic), MRP3, HSP70, Galpha(q)-specific peptide GPCRs, SLC22A1, TOP1, F-Actin cytoskeleton, TUFM, TGF-beta 3, PNPH, PICK1, ACTB, S100, TXNRD1, Calmod…
41	regulation of transport	2880	4.09259e-14	5.96021e-12	4.09259e-14	5.96021e-12	84	DCTN1(p150Glued), LH receptor, WNK2, Neurexin-3 alpha, PMCA1, GSTs, SNX5, CARP, Septin 8, NTF2, Neurexin beta, CYFP subunit, G-protein alpha-i family, AAK1, PAK, RABGDIA, Synapsin II, Granzyme B, TPR, G-protein beta, G-protein alpha-i2, Inhibin alpha subunit, CALM3 (rodent), GABT, Septin 5 (CDC-REL1), SAHH2, Karyopherin beta-3, Calcineurin A (catalytic), HSP70, Galpha(q)-specific peptide GPCRs, N…
42	organelle organization	4483	1.38375e-13	1.96724e-11	1.38375e-13	1.96724e-11	110	RPS28, DCTN1(p150Glued), Tubulin beta 3, ULK3, VANGL2, DNAH5, KIF3C, DYI2, GSTs, CARP, ATP5C, Peroxiredoxin, Tubulin beta, APEX, Neurexin beta, Profilin I, G-protein alpha-i family, SPEF2, PAK, Ash1, Tapasin, Septin 7, Granzyme B, TPR, PPP2R2A, PDXP, DAL1, PSF, APC protein, WIPF3, CALM3 (rodent), NCAPD3, Centractins, APXL, PR65-alpha, SOD2, PRKAR2B, Calcineurin A (catalytic), GORASP2(GRASP55), HS…
43	organic acid metabolic process	1321	1.5641e-13	2.15278e-11	1.5641e-13	2.15278e-11	52	SDHA, BCKD E2 subunit N6-(S-(2-methylpropanoyl))dihydrolipoyllysine, PDH, BCAN, GSTs, SSDH, Peroxiredoxin, BCKD E2 subunit N6-lipoyllysine, FAAA, GABT, PRKAR2B, CTE2, Galpha(q)-specific peptide GPCRs, PDH beta, DLDH, DDAH1, SDHB, ECHS1, DHE3, PNPH, BCKD-E2, 3HIDH, Glyoxalase II, NIT2, CISY, ATP6V1B, GART, BCKD E2 subunit N6-dihydrolipoyllysine, DUE-B, TXNRD1, ALDX, Asrgl1, PGES2, DCoH, SAHH, MTRR…
44	presynaptic endocytosis	85	1.62242e-13	2.15278e-11	1.62242e-13	2.15278e-11	15	HSP70, Synaptotagmin II, SYNJ1, Synaptotagmin, F-Actin cytoskeleton, NAPB, SNAPs, ACTB, Endophilin A1, Dynamin-1, Actin cytoskeletal, Synaptojanin, F-Actin, Actin, Dynamin
45	synaptic vesicle endocytosis	85	1.62242e-13	2.15278e-11	1.62242e-13	2.15278e-11	15	HSP70, Synaptotagmin II, SYNJ1, Synaptotagmin, F-Actin cytoskeleton, NAPB, SNAPs, ACTB, Endophilin A1, Dynamin-1, Actin cytoskeletal, Synaptojanin, F-Actin, Actin, Dynamin
46	oxoacid metabolic process	1289	2.2904e-13	2.97303e-11	2.2904e-13	2.97303e-11	51	SDHA, BCKD E2 subunit N6-(S-(2-methylpropanoyl))dihydrolipoyllysine, PDH, BCAN, GSTs, SSDH, Peroxiredoxin, BCKD E2 subunit N6-lipoyllysine, FAAA, GABT, PRKAR2B, CTE2, Galpha(q)-specific peptide GPCRs, PDH beta, DLDH, DDAH1, SDHB, ECHS1, DHE3, BCKD-E2, 3HIDH, Glyoxalase II, NIT2, CISY, ATP6V1B, GART, BCKD E2 subunit N6-dihydrolipoyllysine, DUE-B, TXNRD1, ALDX, Asrgl1, PGES2, DCoH, SAHH, MTRR, ALDO…
47	positive regulation of transport	1674	3.17179e-13	4.02952e-11	3.17179e-13	4.02952e-11	59	DCTN1(p150Glued), LH receptor, WNK2, PMCA1, GSTs, SNX5, CARP, NTF2, G-protein alpha-i family, PAK, Granzyme B, TPR, G-protein alpha-i2, Inhibin alpha subunit, CALM3 (rodent), GABT, Septin 5 (CDC-REL1), SAHH2, Karyopherin beta-3, Calcineurin A (catalytic), HSP70, Galpha(q)-specific peptide GPCRs, Synaptotagmin II, EDNRB, SYNJ1, Synaptotagmin, CNTN1 (F3), F-Actin cytoskeleton, Rab-3A, TGF-beta 3, D…
48	export from cell	1397	3.74873e-13	4.56904e-11	3.74873e-13	4.56904e-11	53	Neurexin-3 alpha, PMCA1, GSTs, KIAA0152, Peroxiredoxin, Tubulin beta, Neurexin beta, CYFP subunit, PAK, Synapsin II, SES1, Septin 5 (CDC-REL1), SLC32A1, Centractins, Calcineurin A (catalytic), HSP70, Galpha(q)-specific peptide GPCRs, Neurexin alpha, Synaptotagmin II, CYFIP1, SYNJ1, Synaptotagmin, WDR1, Rab-3A, VCP, TGF-beta 3, PNPH, NIT2, SNAPs, PAFAH alpha (LIS1), CD45, Neurexin-3 beta, Olfactom…
49	organelle localization by membrane tethering	214	3.7495e-13	4.56904e-11	3.7495e-13	4.56904e-11	21	DCTN1(p150Glued), DYI2, Tubulin beta, Neurexin beta, Centractins, PR65-alpha, PRKAR2B, Neurexin alpha, Synaptotagmin, Rab-3A, CEP110, PAFAH alpha (LIS1), Dynein 1, cytoplasmic, intermediate chains, Syntaxin 7, Rab-3, NSF, Alpha-centractin, PKA-reg type II (cAMP-dependent), PCM1, PP2A structural, PKA-reg (cAMP-dependent)
50	localization	7385	4.48651e-13	5.35779e-11	4.48651e-13	5.35779e-11	152	RPS28, DCTN1(p150Glued), LH receptor, PHAP1 (pp32), APOB, Neurexin-3 alpha, VANGL2, DNAH5, KIF3C, COLEC12, DYI2, PMCA1, GSTs, SNX5, ATP5C, KIAA0152, Peroxiredoxin, NTF2, Tubulin beta, Neurexin beta, Profilin I, ABCA5, CYFP subunit, G-protein alpha-i family, PIPS, AAK1, SPEF2, PAK, Ash1, Tapasin, RABGDIA, Synapsin II, Granzyme B, TPR, SES1, DAL1, PSF, APC protein, WIPF3, CALM3 (rodent), Septin 5 (…

## Sheet: Molecular functions 
Enrichment by GO Molecular Functions	Molecular functions	Total	pValue	Min FDR	p-value	FDR	In Data	Network Objects from Active Data
#	catalytic activity	6810	1.32781e-17	1.21893e-14	1.32781e-17	1.21893e-14	145	C8orf80, DCTN1(p150Glued), HIP-2, Tubulin beta 3, ULK3, WNK2, SDHA, UBE3B, Gsta4, UQCRFS1, ALD1, G-protein beta-2, PRKCSH, DNAH5, KIF3C, DYI2, PMCA1, MLCP (cat), ATP5C, SSDH, HELZ, Prss28, Septin 8, UBE1, HSPC152, Adenosine kinase, APEX, SULT1D1, ABCA5, AAK1, Ash1, Septin 7, Granzyme B, PPP2R2A, PDXP, SES1, G-protein alpha-i2, FAAA, GALNT5, UBR1, GABT, Septin 5 (CDC-REL1), DCPS, SAHH2, PR65-alpha…
1	small molecule binding	3067	3.21803e-16	1.47708e-13	3.21803e-16	1.47708e-13	87	C8orf80, HIP-2, Tubulin beta 3, ULK3, WNK2, SDHA, DNAH5, KIF3C, COLEC12, BCAN, PMCA1, SSDH, HELZ, Septin 8, UBE1, Adenosine kinase, Profilin I, ABCA5, AAK1, Septin 7, Synapsin II, G-protein alpha-i2, UBR1, GABT, Septin 5 (CDC-REL1), SOD2, PRKAR2B, MRP3, CTE2, HEL308, PIP5KIII, Synaptotagmin II, TOP1, DLDH, HSPA4, DDAH1, Rab-3A, VCP, TUFM, DHE3, PNPH, BCKD-E2, UBE1L2, 3HIDH, KIF19, AI-BP, Septin 6…
2	nucleotide binding	2553	1.37587e-14	3.0049e-12	1.37587e-14	3.0049e-12	75	C8orf80, HIP-2, Tubulin beta 3, ULK3, WNK2, SDHA, DNAH5, KIF3C, PMCA1, SSDH, HELZ, Septin 8, UBE1, Adenosine kinase, Profilin I, ABCA5, AAK1, Septin 7, Synapsin II, G-protein alpha-i2, Septin 5 (CDC-REL1), PRKAR2B, MRP3, CTE2, HEL308, PIP5KIII, TOP1, DLDH, HSPA4, Rab-3A, VCP, TUFM, DHE3, UBE1L2, 3HIDH, KIF19, AI-BP, Septin 6, GART, ACTB, TXNRD1, TRPV1, ANKK1, Tubulin beta 2B, Septin 11, MSH6, GRP…
3	nucleoside phosphate binding	2554	1.40455e-14	3.0049e-12	1.40455e-14	3.0049e-12	75	C8orf80, HIP-2, Tubulin beta 3, ULK3, WNK2, SDHA, DNAH5, KIF3C, PMCA1, SSDH, HELZ, Septin 8, UBE1, Adenosine kinase, Profilin I, ABCA5, AAK1, Septin 7, Synapsin II, G-protein alpha-i2, Septin 5 (CDC-REL1), PRKAR2B, MRP3, CTE2, HEL308, PIP5KIII, TOP1, DLDH, HSPA4, Rab-3A, VCP, TUFM, DHE3, UBE1L2, 3HIDH, KIF19, AI-BP, Septin 6, GART, ACTB, TXNRD1, TRPV1, ANKK1, Tubulin beta 2B, Septin 11, MSH6, GRP…
4	protein binding	14131	1.63665e-14	3.0049e-12	1.63665e-14	3.0049e-12	219	RPS28, eEF1G, XTP2, DCTN1(p150Glued), HIP-2, Tubulin beta 3, ULK3, LH receptor, SDHA, PHAP1 (pp32), APOB, Neurexin-3 alpha, VANGL2, Gsta4, Nac1, UQCRFS1, G-protein beta-2, PRKCSH, DNAH5, KIF3C, DYI2, PMCA1, MLCP (cat), SNX5, CARP, ATP5C, SSDH, HELZ, KIAA0152, Prss28, Septin 8, UBE1, HSPC152, NTF2, APEX, Profilin I, PIPS, AAK1, SPEF2, Tapasin, Septin 7, RABGDIA, FUBP1, Synapsin II, Granzyme B, TPR…
5	anion binding	3316	3.45626e-14	5.28807e-12	3.45626e-14	5.28807e-12	87	C8orf80, HIP-2, Tubulin beta 3, ULK3, WNK2, SDHA, APOB, Gsta4, DNAH5, KIF3C, BCAN, PMCA1, SNX5, SSDH, HELZ, Septin 8, UBE1, Adenosine kinase, Profilin I, ABCA5, AAK1, Septin 7, Synapsin II, G-protein alpha-i2, UBR1, GABT, Septin 5 (CDC-REL1), PRKAR2B, MRP3, CTE2, HEL308, PIP5KIII, Synaptotagmin II, TOP1, DLDH, HSPA4, DDAH1, Rab-3A, VCP, TUFM, DHE3, PNPH, BCKD-E2, UBE1L2, KIF19, PAFAH alpha (LIS1)…
6	purine nucleotide binding	2141	9.22524e-11	1.20982e-08	9.22524e-11	1.20982e-08	60	C8orf80, HIP-2, Tubulin beta 3, ULK3, WNK2, DNAH5, KIF3C, PMCA1, HELZ, Septin 8, UBE1, Adenosine kinase, Profilin I, ABCA5, AAK1, Septin 7, Synapsin II, G-protein alpha-i2, Septin 5 (CDC-REL1), PRKAR2B, MRP3, CTE2, HEL308, PIP5KIII, TOP1, HSPA4, Rab-3A, VCP, TUFM, DHE3, UBE1L2, KIF19, Septin 6, GART, ACTB, TRPV1, ANKK1, Tubulin beta 2B, Septin 11, MSH6, GRP75, SRP-beta receptor, Dynamin-1, NSF, P…
7	hydrolase activity	3048	2.59277e-10	2.93705e-08	2.59277e-10	2.93705e-08	74	C8orf80, DCTN1(p150Glued), Tubulin beta 3, G-protein beta-2, DNAH5, KIF3C, DYI2, PMCA1, MLCP (cat), ATP5C, HELZ, Prss28, Septin 8, APEX, ABCA5, Septin 7, Granzyme B, PPP2R2A, PDXP, SES1, G-protein alpha-i2, FAAA, Septin 5 (CDC-REL1), DCPS, SAHH2, PR65-alpha, PRKAR2B, MRP3, CTE2, HEL308, PIP5KIII, SYNJ1, DDAH1, Rab-3A, VCP, MMP-20, TUFM, FAP-1, CRMP3, GANAB, Glyoxalase II, KIF19, NIT2, CD45, Septi…
8	ribonucleotide binding	2148	3.04134e-10	2.93705e-08	3.04134e-10	2.93705e-08	59	C8orf80, HIP-2, Tubulin beta 3, ULK3, WNK2, DNAH5, KIF3C, PMCA1, HELZ, Septin 8, UBE1, Adenosine kinase, ABCA5, AAK1, Septin 7, Synapsin II, G-protein alpha-i2, Septin 5 (CDC-REL1), PRKAR2B, MRP3, CTE2, HEL308, PIP5KIII, TOP1, HSPA4, Rab-3A, VCP, TUFM, DHE3, UBE1L2, KIF19, Septin 6, GART, ACTB, TRPV1, ANKK1, Tubulin beta 2B, Septin 11, MSH6, GRP75, SRP-beta receptor, Dynamin-1, NSF, PAK1, Alpha-c…
9	binding	17985	3.25771e-10	2.93705e-08	3.25771e-10	2.93705e-08	243	RPS28, eEF1G, C8orf80, XTP2, DCTN1(p150Glued), HIP-2, Tubulin beta 3, ULK3, LH receptor, WNK2, SDHA, PHAP1 (pp32), APOB, Neurexin-3 alpha, VANGL2, Gsta4, Nac1, UQCRFS1, G-protein beta-2, PRKCSH, DNAH5, KIF3C, COLEC12, DYI2, BCAN, PMCA1, MLCP (cat), SNX5, CARP, ATP5C, SSDH, HELZ, KIAA0152, Prss28, Septin 8, UBE1, HSPC152, Adenosine kinase, NTF2, APEX, Profilin I, ABCA5, PIPS, AAK1, SPEF2, Ash1, Ta…
10	carbohydrate derivative binding	2572	3.51934e-10	2.93705e-08	3.51934e-10	2.93705e-08	66	C8orf80, HIP-2, Tubulin beta 3, ULK3, WNK2, APOB, DNAH5, KIF3C, BCAN, PMCA1, HELZ, Septin 8, UBE1, Adenosine kinase, ABCA5, AAK1, Septin 7, Synapsin II, G-protein alpha-i2, Septin 5 (CDC-REL1), PRKAR2B, MRP3, CTE2, HEL308, PIP5KIII, TOP1, HSPA4, Rab-3A, VCP, TUFM, DHE3, PNPH, UBE1L2, KIF19, PAFAH alpha (LIS1), CD45, Septin 6, GART, ACTB, TRPV1, ANKK1, Tubulin beta 2B, Septin 11, MSH6, GRP75, SRP-…
11	purine ribonucleotide binding	2127	5.9283e-10	4.53515e-08	5.9283e-10	4.53515e-08	58	C8orf80, HIP-2, Tubulin beta 3, ULK3, WNK2, DNAH5, KIF3C, PMCA1, HELZ, Septin 8, UBE1, Adenosine kinase, ABCA5, AAK1, Septin 7, Synapsin II, G-protein alpha-i2, Septin 5 (CDC-REL1), PRKAR2B, MRP3, CTE2, HEL308, PIP5KIII, TOP1, HSPA4, Rab-3A, VCP, TUFM, DHE3, UBE1L2, KIF19, Septin 6, GART, ACTB, TRPV1, ANKK1, Tubulin beta 2B, Septin 11, MSH6, GRP75, SRP-beta receptor, Dynamin-1, NSF, PAK1, Alpha-c…
12	purine ribonucleoside triphosphate binding	2039	9.78749e-10	6.91148e-08	9.78749e-10	6.91148e-08	56	C8orf80, HIP-2, Tubulin beta 3, ULK3, WNK2, DNAH5, KIF3C, PMCA1, HELZ, Septin 8, UBE1, Adenosine kinase, ABCA5, AAK1, Septin 7, Synapsin II, G-protein alpha-i2, Septin 5 (CDC-REL1), MRP3, HEL308, PIP5KIII, TOP1, HSPA4, Rab-3A, VCP, TUFM, DHE3, UBE1L2, KIF19, Septin 6, GART, ACTB, TRPV1, ANKK1, Tubulin beta 2B, Septin 11, MSH6, GRP75, SRP-beta receptor, Dynamin-1, NSF, PAK1, Alpha-centractin, TTLL…
13	cytoskeletal protein binding	1126	1.07421e-09	7.04378e-08	1.07421e-09	7.04378e-08	39	DCTN1(p150Glued), KIF3C, SNX5, CARP, Profilin I, Synapsin II, TPR, PPP2R2A, DAL1, APC protein, WIPF3, CALM3 (rodent), APXL, CYFIP1, WDR1, Rab-3A, CRMP3, CEP110, KIF19, PAFAH alpha (LIS1), CD45, PICK1, Transgelin-3, DYNC1I1, ACTB, Calmodulin, Calcyclin, Alpha adducin, Dynamin-1, CRMP1, Alpha-centractin, TTLL6, HCLS1, CRMP4, ALDOC, ACTR3, RSC1A1, TCP1-epsilon, CALM2 (rodent)
14	nucleoside-triphosphatase activity	938	1.25833e-09	7.70101e-08	1.25833e-09	7.70101e-08	35	C8orf80, DCTN1(p150Glued), Tubulin beta 3, G-protein beta-2, DNAH5, KIF3C, DYI2, PMCA1, ATP5C, HELZ, Septin 8, ABCA5, Septin 7, G-protein alpha-i2, Septin 5 (CDC-REL1), MRP3, HEL308, Rab-3A, VCP, TUFM, KIF19, Septin 6, DYNC1I1, RhoGDI beta, Tubulin beta 2B, Septin 11, MSH6, GRP75, Dynamin-1, NSF, CHD1, DNAH12, HSPA1B, ATP1A2, Ddx55
15	pyrophosphatase activity	999	1.80011e-09	9.6801e-08	1.80011e-09	9.6801e-08	36	C8orf80, DCTN1(p150Glued), Tubulin beta 3, G-protein beta-2, DNAH5, KIF3C, DYI2, PMCA1, ATP5C, HELZ, Septin 8, ABCA5, Septin 7, G-protein alpha-i2, Septin 5 (CDC-REL1), DCPS, MRP3, HEL308, Rab-3A, VCP, TUFM, KIF19, Septin 6, DYNC1I1, RhoGDI beta, Tubulin beta 2B, Septin 11, MSH6, GRP75, Dynamin-1, NSF, CHD1, DNAH12, HSPA1B, ATP1A2, Ddx55
16	hydrolase activity, acting on acid anhydrides, in phosphorus-containing anhydrides	1001	1.89806e-09	9.6801e-08	1.89806e-09	9.6801e-08	36	C8orf80, DCTN1(p150Glued), Tubulin beta 3, G-protein beta-2, DNAH5, KIF3C, DYI2, PMCA1, ATP5C, HELZ, Septin 8, ABCA5, Septin 7, G-protein alpha-i2, Septin 5 (CDC-REL1), DCPS, MRP3, HEL308, Rab-3A, VCP, TUFM, KIF19, Septin 6, DYNC1I1, RhoGDI beta, Tubulin beta 2B, Septin 11, MSH6, GRP75, Dynamin-1, NSF, CHD1, DNAH12, HSPA1B, ATP1A2, Ddx55
17	hydrolase activity, acting on acid anhydrides	1001	1.89806e-09	9.6801e-08	1.89806e-09	9.6801e-08	36	C8orf80, DCTN1(p150Glued), Tubulin beta 3, G-protein beta-2, DNAH5, KIF3C, DYI2, PMCA1, ATP5C, HELZ, Septin 8, ABCA5, Septin 7, G-protein alpha-i2, Septin 5 (CDC-REL1), DCPS, MRP3, HEL308, Rab-3A, VCP, TUFM, KIF19, Septin 6, DYNC1I1, RhoGDI beta, Tubulin beta 2B, Septin 11, MSH6, GRP75, Dynamin-1, NSF, CHD1, DNAH12, HSPA1B, ATP1A2, Ddx55
18	ion binding	7082	5.22822e-09	2.52606e-07	5.22822e-09	2.52606e-07	127	C8orf80, HIP-2, Tubulin beta 3, ULK3, WNK2, SDHA, APOB, Neurexin-3 alpha, Gsta4, UQCRFS1, PRKCSH, DNAH5, KIF3C, COLEC12, BCAN, PMCA1, MLCP (cat), SNX5, SSDH, HELZ, Septin 8, UBE1, Adenosine kinase, APEX, Profilin I, ABCA5, AAK1, Ash1, Septin 7, Synapsin II, PDXP, G-protein alpha-i2, FAAA, GALNT5, UBR1, CALM3 (rodent), GABT, Septin 5 (CDC-REL1), Metallothionein-II, SOD2, PRKAR2B, MRP3, CTE2, HEL30…
19	heterocyclic compound binding	6961	1.53362e-08	7.0393e-07	1.53362e-08	7.0393e-07	124	RPS28, eEF1G, C8orf80, XTP2, HIP-2, Tubulin beta 3, ULK3, WNK2, SDHA, PHAP1 (pp32), PRKCSH, DNAH5, KIF3C, PMCA1, CARP, ATP5C, SSDH, HELZ, Septin 8, UBE1, Adenosine kinase, APEX, Profilin I, ABCA5, AAK1, Ash1, Septin 7, FUBP1, Synapsin II, TPR, TEF-3, G-protein alpha-i2, UBFD1, PSF, GABT, Septin 5 (CDC-REL1), DCPS, SAHH2, SOD2, Karyopherin beta-3, PRKAR2B, MRP3, CTE2, HEL308, CENP-C, PIP5KIII, CYF…
20	organic cyclic compound binding	7067	4.0526e-08	1.77157e-06	4.0526e-08	1.77157e-06	124	RPS28, eEF1G, C8orf80, XTP2, HIP-2, Tubulin beta 3, ULK3, WNK2, SDHA, PHAP1 (pp32), PRKCSH, DNAH5, KIF3C, PMCA1, CARP, ATP5C, SSDH, HELZ, Septin 8, UBE1, Adenosine kinase, APEX, Profilin I, ABCA5, AAK1, Ash1, Septin 7, FUBP1, Synapsin II, TPR, TEF-3, G-protein alpha-i2, UBFD1, PSF, GABT, Septin 5 (CDC-REL1), DCPS, SAHH2, SOD2, Karyopherin beta-3, PRKAR2B, MRP3, CTE2, HEL308, CENP-C, PIP5KIII, CYF…
21	adenyl nucleotide binding	1746	5.3574e-08	2.19132e-06	5.3574e-08	2.19132e-06	47	HIP-2, ULK3, WNK2, DNAH5, KIF3C, PMCA1, HELZ, UBE1, Adenosine kinase, Profilin I, ABCA5, AAK1, Synapsin II, PRKAR2B, MRP3, CTE2, HEL308, PIP5KIII, TOP1, HSPA4, VCP, DHE3, UBE1L2, KIF19, GART, ACTB, TRPV1, ANKK1, MSH6, GRP75, NSF, PAK1, SAHH, Alpha-centractin, TTLL6, CHD1, DNAH12, JIK, HSPA1B, SMG1, ATP1A2, ATP6V1B2, ACTR3, Synapsin III, KCRU, TCP1-epsilon, Ddx55
22	drug binding	1982	5.49024e-08	2.19132e-06	5.49024e-08	2.19132e-06	51	HIP-2, ULK3, WNK2, Gsta4, DNAH5, KIF3C, PMCA1, HELZ, UBE1, Adenosine kinase, ABCA5, AAK1, Synapsin II, GABT, Metallothionein-II, SOD2, MRP3, HEL308, PIP5KIII, TOP1, HSPA4, VCP, DHE3, PNPH, UBE1L2, KIF19, GART, ACTB, RanBP2, TRPV1, ANKK1, MSH6, GRP75, NSF, PAK1, Alpha-centractin, TTLL6, CHD1, DNAH12, JIK, Calcineurin A (beta), HSPA1B, SMG1, ATP1A2, ATP6V1B2, ACTR3, Synapsin III, GAD2, KCRU, TCP1-e…
23	protein-containing complex binding	1531	6.74398e-08	2.57957e-06	6.74398e-08	2.57957e-06	43	DCTN1(p150Glued), PHAP1 (pp32), UQCRFS1, G-protein beta-2, DNAH5, COLEC12, DYI2, APEX, AAK1, Tapasin, TPR, PPP2R2A, G-protein alpha-i2, APC protein, WIPF3, APXL, CYFIP1, SYNJ1, TOP1, WDR1, HSPA4, VCP, PAFAH alpha (LIS1), PICK1, Transgelin-3, DYNC1I1, ACTB, RanBP2, Syntaxin 7, MSH6, Alpha adducin, Dynamin-1, NSF, PAK1, HCLS1, Bassoon, DNAH12, p27KIP1, DDB1, UQCRC2, ACTR3, PLC-beta2, RPS21
24	NAD binding	75	2.23142e-07	8.19376e-06	2.23142e-07	8.19376e-06	9	SSDH, DLDH, DHE3, 3HIDH, SAHH, AL1A1, DHPR, ALDH2, IDH3A
25	coenzyme binding	359	2.53961e-07	8.96678e-06	2.53961e-07	8.96678e-06	18	SDHA, SSDH, GABT, CTE2, DLDH, DHE3, BCKD-E2, 3HIDH, TXNRD1, TKT, SAHH, MTRR, AL1A1, DHPR, ALDH2, IVD, GAD2, IDH3A
26	adenyl ribonucleotide binding	1734	3.07459e-07	1.04536e-05	3.07459e-07	1.04536e-05	45	HIP-2, ULK3, WNK2, DNAH5, KIF3C, PMCA1, HELZ, UBE1, Adenosine kinase, ABCA5, AAK1, Synapsin II, PRKAR2B, MRP3, CTE2, HEL308, PIP5KIII, TOP1, HSPA4, VCP, DHE3, UBE1L2, KIF19, GART, ACTB, TRPV1, ANKK1, MSH6, GRP75, NSF, PAK1, Alpha-centractin, TTLL6, CHD1, DNAH12, JIK, HSPA1B, SMG1, ATP1A2, ATP6V1B2, ACTR3, Synapsin III, KCRU, TCP1-epsilon, Ddx55
27	ATP binding	1654	5.63255e-07	1.84667e-05	5.63255e-07	1.84667e-05	43	HIP-2, ULK3, WNK2, DNAH5, KIF3C, PMCA1, HELZ, UBE1, Adenosine kinase, ABCA5, AAK1, Synapsin II, MRP3, HEL308, PIP5KIII, TOP1, HSPA4, VCP, DHE3, UBE1L2, KIF19, GART, ACTB, TRPV1, ANKK1, MSH6, GRP75, NSF, PAK1, Alpha-centractin, TTLL6, CHD1, DNAH12, JIK, HSPA1B, SMG1, ATP1A2, ATP6V1B2, ACTR3, Synapsin III, KCRU, TCP1-epsilon, Ddx55
28	dynein complex binding	86	7.30823e-07	2.31343e-05	7.30823e-07	2.31343e-05	9	DCTN1(p150Glued), DNAH5, DYI2, TPR, APC protein, PAFAH alpha (LIS1), DYNC1I1, Bassoon, DNAH12
29	cofactor binding	660	9.49008e-07	2.90396e-05	9.49008e-07	2.90396e-05	24	SDHA, Gsta4, UQCRFS1, SSDH, GABT, CTE2, DLDH, SDHB, DHE3, BCKD-E2, 3HIDH, PRDX1, TXNRD1, PGES2, TKT, SAHH, MTRR, AL1A1, DHPR, ALDH2, ACON, IVD, GAD2, IDH3A
30	oxidoreductase activity, acting on the aldehyde or oxo group of donors, NAD or NADP as acceptor	47	1.1438e-06	3.38712e-05	1.1438e-06	3.38712e-05	7	SSDH, PDH beta, DLDH, AL1A1, AL7A1, ALDH2, PDHA (somatic)
31	electron transfer activity	147	1.28419e-06	3.68402e-05	1.28419e-06	3.68402e-05	11	SDHA, UQCRFS1, DLDH, SDHB, TXNRD1, ALDX, PGES2, p67-phox, DHPR, ALDH2, ETFB
32	RNA binding	1904	1.64151e-06	4.56639e-05	1.64151e-06	4.56639e-05	46	RPS28, eEF1G, XTP2, PHAP1 (pp32), PRKCSH, ATP5C, HELZ, UBE1, Adenosine kinase, APEX, Profilin I, FUBP1, TPR, UBFD1, PSF, DCPS, SAHH2, Karyopherin beta-3, CYFIP1, C19orf66, SYNJ1, TOP1, VCP, TUFM, SMG7, GANAB, PCBP-1, TRMT11, CISY, PRDX1, DUE-B, RanBP2, GRP75, Alpha adducin, LSM5, Dynamin-1, XRN1, Ceb1, HSPA1B, NAP1, SMG1, PSMA1, eIF3S4, TCP1-epsilon, RPS21, Ddx55
33	ATPase activity	519	3.34886e-06	9.04192e-05	3.34886e-06	9.04192e-05	20	DNAH5, KIF3C, DYI2, PMCA1, ATP5C, HELZ, ABCA5, MRP3, HEL308, VCP, KIF19, DYNC1I1, MSH6, GRP75, NSF, CHD1, DNAH12, HSPA1B, ATP1A2, Ddx55
34	oxidoreductase activity, acting on the aldehyde or oxo group of donors	56	3.85744e-06	0.000101175	3.85744e-06	0.000101175	7	SSDH, PDH beta, DLDH, AL1A1, AL7A1, ALDH2, PDHA (somatic)
35	oxidoreductase activity	938	5.40332e-06	0.000137785	5.40332e-06	0.000137785	28	SDHA, UQCRFS1, ALD1, SSDH, APEX, SOD2, PDH beta, DLDH, SDHB, DHE3, 3HIDH, PRDX1, TXNRD1, ALDX, PGES2, DCoH, p67-phox, MTRR, AL1A1, AL7A1, DHPR, ALDH2, SDR-O, PDHA (somatic), IVD, OXR1, IDH3A, ETFB
36	nitric-oxide synthase binding	24	7.36508e-06	0.000182733	7.36508e-06	0.000182733	5	CALM3 (rodent), ACTB, Calmodulin, Dynamin-1, CALM2 (rodent)
37	identical protein binding	2219	8.75158e-06	0.00021142	8.75158e-06	0.00021142	49	DCTN1(p150Glued), LH receptor, Gsta4, SSDH, NTF2, Septin 7, TPR, PDXP, PSF, APC protein, GABT, Septin 5 (CDC-REL1), SAHH2, SOD2, CTE2, CENP-C, SLC22A1, Endophilin B2, VCP, TGF-beta 3, DHE3, AI-BP, PAFAH alpha (LIS1), CLDN15, CD45, PRDX1, PICK1, Olfactomedin-4, ACTB, TXNRD1, TRPV1, Endophilin A1, Calcyclin, SCOT, MSH6, Alpha adducin, DCoH, Dynamin-1, TKT, PAK1, CRMP1, SAHH, AL1A1, IMPA1, DHPR, ALD…
38	N-terminal myristoylation domain binding	5	1.54213e-05	0.000362994	1.54213e-05	0.000362994	3	CALM3 (rodent), Calmodulin, CALM2 (rodent)
39	dynein light chain binding	28	1.63929e-05	0.000376217	1.63929e-05	0.000376217	5	DNAH5, DYI2, DYNC1I1, Bassoon, DNAH12
40	protein dimerization activity	1712	1.90697e-05	0.000426975	1.90697e-05	0.000426975	40	LH receptor, Gsta4, SNX5, ATP5C, SSDH, Prss28, HSPC152, Septin 7, Synapsin II, TPR, PDXP, Inhibin alpha subunit, PSF, GABT, Septin 5 (CDC-REL1), PR65-alpha, CTE2, SLC22A1, TGF-beta 3, AI-BP, PAFAH alpha (LIS1), CD45, PRDX1, Olfactomedin-4, TXNRD1, Endophilin A1, Tubulin beta 2B, Calcyclin, SCOT, MSH6, Alpha adducin, LSM5, Dynamin-1, TKT, Calcineurin A (beta), IMPA1, DHPR, HPRT, GAD2, KCRU
41	ion channel inhibitor activity	51	2.75705e-05	0.000602613	2.75705e-05	0.000602613	6	WNK2, CALM3 (rodent), Calmodulin, Syntaxin 7, RSC1A1, CALM2 (rodent)
42	dihydropyrimidinase activity	6	3.05762e-05	0.000637931	3.05762e-05	0.000637931	3	CRMP3, CRMP1, CRMP4
43	type 3 metabotropic glutamate receptor binding	6	3.05762e-05	0.000637931	3.05762e-05	0.000637931	3	CALM3 (rodent), Calmodulin, CALM2 (rodent)
44	channel inhibitor activity	53	3.44677e-05	0.00070314	3.44677e-05	0.00070314	6	WNK2, CALM3 (rodent), Calmodulin, Syntaxin 7, RSC1A1, CALM2 (rodent)
45	channel regulator activity	172	3.58323e-05	0.000715089	3.58323e-05	0.000715089	10	WNK2, Neurexin-3 alpha, G-protein beta-2, CALM3 (rodent), Neurexin-3 beta, Calmodulin, TRPV1, Syntaxin 7, RSC1A1, CALM2 (rodent)
46	titin binding	17	3.82004e-05	0.000746127	3.82004e-05	0.000746127	4	CARP, CALM3 (rodent), Calmodulin, CALM2 (rodent)
47	enzyme binding	2691	4.21073e-05	0.000805301	4.21073e-05	0.000805301	54	DCTN1(p150Glued), HIP-2, LH receptor, APOB, G-protein beta-2, PRKCSH, MLCP (cat), CARP, KIAA0152, NTF2, Profilin I, RABGDIA, TPR, PPP2R2A, PSF, APC protein, CALM3 (rodent), GABT, SOD2, Karyopherin beta-3, PRKAR2B, CYFIP1, Rab-3A, VCP, SMG7, DHE3, BCKD-E2, PAFAH alpha (LIS1), CD45, PICK1, ACTB, Calmodulin, RhoGDI beta, RanBP2, TOLLIP, Endophilin A1, SRGAP2(WRP), MSH6, GRP75, SRP-beta receptor, Dyn…
48	ion channel regulator activity	143	4.76088e-05	0.000891937	4.76088e-05	0.000891937	9	WNK2, Neurexin-3 alpha, G-protein beta-2, CALM3 (rodent), Neurexin-3 beta, Calmodulin, Syntaxin 7, RSC1A1, CALM2 (rodent)
49	pyruvate dehydrogenase (NAD+) activity	7	5.30464e-05	0.000936473	5.30464e-05	0.000936473	3	PDH beta, DLDH, PDHA (somatic)
50

## Sheet: Cellular components 
#	Localizations	Total	pValue	Min FDR	p-value	FDR	In Data	Network Objects from Active Data
1	myelin sheath	221	1.90154e-30	1.3615e-27	1.90154e-30	1.3615e-27	35	SDHA, UQCRFS1, G-protein beta-2, ATP5C, Septin 8, Septin 7, RABGDIA, Synapsin II, CALM3 (rodent), SOD2, CNTN1 (F3), WDR1, DLDH, VCP, TUFM, NAPB, PRDX1, Transgelin-3, ACTB, Calmodulin, GRP75, Dynamin-1, TKT, NSF, Alpha-centractin, ATP1A2, ATP6V1B2, UQCRC2, PDHA (somatic), ACON, KCRU, TCP1-epsilon, IDH3A, GPI, CALM2 (rodent)
2	cytoplasmic part	11571	5.75715e-27	2.06106e-24	5.75715e-27	2.06106e-24	217	RPS28, eEF1G, XTP2, DCTN1(p150Glued), HIP-2, ULK3, LH receptor, WNK2, SDHA, PHAP1 (pp32), APOB, VANGL2, PDH, Gsta4, UQCRFS1, ALD1, G-protein beta-2, PRKCSH, DNAH5, KIF3C, COLEC12, DYI2, BCAN, MLCP (cat), SNX5, CARP, ATP5C, SSDH, HELZ, KIAA0152, Septin 8, UBE1, HSPC152, Adenosine kinase, NTF2, APEX, Profilin I, ABCA5, Otoraplin, PIPS, AAK1, SPEF2, Ash1, Tapasin, Septin 7, RABGDIA, Synapsin II, Gra…
3	cytosol	5703	5.72437e-25	1.36622e-22	5.72437e-25	1.36622e-22	141	RPS28, eEF1G, XTP2, DCTN1(p150Glued), HIP-2, ULK3, WNK2, PHAP1 (pp32), APOB, ALD1, G-protein beta-2, KIF3C, DYI2, MLCP (cat), SNX5, CARP, HELZ, UBE1, HSPC152, Adenosine kinase, NTF2, Profilin I, PIPS, AAK1, Septin 7, RABGDIA, Granzyme B, PPP2R2A, PDXP, G-protein alpha-i2, FAAA, DAL1, UBR1, APC protein, WIPF3, CALM3 (rodent), DCPS, Metallothionein-II, SAHH2, PR65-alpha, PRKAR2B, CTE2, NDRG2, CENP-…
4	vesicle	4427	4.13577e-20	7.40302e-18	4.13577e-20	7.40302e-18	113	RPS28, eEF1G, Tubulin beta 3, LH receptor, APOB, VANGL2, G-protein beta-2, KIF3C, COLEC12, DYI2, PMCA1, MLCP (cat), SNX5, KIAA0152, Septin 8, UBE1, NTF2, Profilin I, ABCA5, AAK1, Tapasin, Septin 7, Synapsin II, Granzyme B, G-protein alpha-i2, FAAA, CALM3 (rodent), Septin 5 (CDC-REL1), GLOD4, SLC32A1, APXL, SAHH2, PR65-alpha, SOD2, PRKAR2B, CTE2, NDRG2, PIP5KIII, Synaptotagmin II, CYFIP1, SYNJ1, S…
5	extracellular vesicle	2256	7.99513e-18	1.1449e-15	7.99513e-18	1.1449e-15	73	RPS28, eEF1G, Tubulin beta 3, APOB, G-protein beta-2, PMCA1, MLCP (cat), UBE1, NTF2, Profilin I, Septin 7, G-protein alpha-i2, FAAA, GLOD4, APXL, SAHH2, PR65-alpha, SOD2, PRKAR2B, CTE2, NDRG2, CYFIP1, CNTN1 (F3), WDR1, HSPA4, DDAH1, Rab-3A, VCP, TUFM, FAP-1, NAPB, PNPH, GANAB, AI-BP, PCBP-1, NIT2, PAFAH alpha (LIS1), CISY, CD45, PRDX1, GART, Olfactomedin-4, ACTB, TXNRD1, ALDX, Calmodulin, RhoGDI …
6	extracellular organelle	2268	1.06684e-17	1.27309e-15	1.06684e-17	1.27309e-15	73	RPS28, eEF1G, Tubulin beta 3, APOB, G-protein beta-2, PMCA1, MLCP (cat), UBE1, NTF2, Profilin I, Septin 7, G-protein alpha-i2, FAAA, GLOD4, APXL, SAHH2, PR65-alpha, SOD2, PRKAR2B, CTE2, NDRG2, CYFIP1, CNTN1 (F3), WDR1, HSPA4, DDAH1, Rab-3A, VCP, TUFM, FAP-1, NAPB, PNPH, GANAB, AI-BP, PCBP-1, NIT2, PAFAH alpha (LIS1), CISY, CD45, PRDX1, GART, Olfactomedin-4, ACTB, TXNRD1, ALDX, Calmodulin, RhoGDI …
7	neuron part	2228	5.68974e-17	5.81979e-15	5.68974e-17	5.81979e-15	71	DCTN1(p150Glued), Tubulin beta 3, APOB, Neurexin-3 alpha, KIF3C, BCAN, PMCA1, Septin 8, Profilin I, AAK1, Septin 7, RABGDIA, Synapsin II, G-protein alpha-i2, Inhibin alpha subunit, DAL1, PSF, APC protein, CALM3 (rodent), GABT, Septin 5 (CDC-REL1), SLC32A1, APXL, PR65-alpha, PRKAR2B, CTE2, NDRG2, Synaptotagmin II, CYFIP1, SYNJ1, CNTN1 (F3), TOP1, Rab-3A, FAP-1, NAPB, TGF-beta 3, HEPACAM, PAFAH alp…
8	extracellular exosome	2235	6.70748e-17	6.0032e-15	6.70748e-17	6.0032e-15	71	RPS28, eEF1G, Tubulin beta 3, APOB, G-protein beta-2, PMCA1, MLCP (cat), UBE1, NTF2, Profilin I, Septin 7, G-protein alpha-i2, FAAA, GLOD4, APXL, SAHH2, PR65-alpha, SOD2, PRKAR2B, CTE2, NDRG2, CYFIP1, CNTN1 (F3), WDR1, HSPA4, DDAH1, VCP, TUFM, FAP-1, NAPB, PNPH, GANAB, AI-BP, PCBP-1, NIT2, PAFAH alpha (LIS1), CISY, CD45, PRDX1, GART, Olfactomedin-4, ACTB, TXNRD1, ALDX, Calmodulin, RhoGDI beta, TO…
9	cytoplasm	19002	4.77209e-16	3.79647e-14	4.77209e-16	3.79647e-14	266	RPS28, eEF1G, XTP2, DCTN1(p150Glued), HIP-2, Tubulin beta 3, ULK3, LH receptor, WNK2, SDHA, PHAP1 (pp32), APOB, VANGL2, PDH, Gsta4, Nac1, FILIP, UQCRFS1, ALD1, G-protein beta-2, PRKCSH, DNAH5, KIF3C, COLEC12, DYI2, BCAN, MLCP (cat), GSTs, SNX5, CARP, ATP5C, SSDH, HELZ, KIAA0152, Septin 8, Peroxiredoxin, UBE1, HSPC152, Adenosine kinase, NTF2, APEX, Profilin I, SULT1D1, ABCA5, CYFP subunit, G-prote…
10	intracellular organelle part	11117	6.64872e-16	4.76048e-14	6.64872e-16	4.76048e-14	189	RPS28, C8orf80, DCTN1(p150Glued), Tubulin beta 3, SDHA, PHAP1 (pp32), APOB, VANGL2, PDH, Nac1, FILIP, UQCRFS1, G-protein beta-2, PRKCSH, DNAH5, KIF3C, COLEC12, DYI2, BCAN, MLCP (cat), SNX5, CARP, ATP5C, SSDH, KIAA0152, Septin 8, UBE1, HSPC152, Adenosine kinase, NTF2, Tubulin beta, APEX, ABCA5, SPEF2, Ash1, Tapasin, Septin 7, FUBP1, Synapsin II, TPR, ES1, PPP2R2A, TEF-3, SES1, G-protein alpha-i2, …
11	synapse	1513	1.62944e-15	1.06062e-13	1.62944e-15	1.06062e-13	55	Neurexin-3 alpha, FILIP, KIF3C, BCAN, PMCA1, Septin 8, Profilin I, AAK1, Septin 7, FUBP1, Synapsin II, PPP2R2A, DAL1, APC protein, CALM3 (rodent), Septin 5 (CDC-REL1), SLC32A1, PR65-alpha, PRKAR2B, NDRG2, Synaptotagmin II, CYFIP1, SYNJ1, CNTN1 (F3), Rab-3A, VCP, TUFM, NAPB, Neurexin-3 beta, Septin 6, PICK1, ACTB, ALDX, Calmodulin, TRPV1, Syntaxin 7, Endophilin A1, Tubulin beta 2B, Septin 11, Alph…
12	cell projection	2760	3.02572e-15	1.80534e-13	3.02572e-15	1.80534e-13	77	DCTN1(p150Glued), HIP-2, Tubulin beta 3, ULK3, DNAH5, KIF3C, BCAN, PMCA1, SNX5, Septin 8, Profilin I, AAK1, SPEF2, Septin 7, RABGDIA, Synapsin II, PDXP, G-protein alpha-i2, Inhibin alpha subunit, DAL1, PSF, APC protein, CALM3 (rodent), GABT, Septin 5 (CDC-REL1), SLC32A1, PR65-alpha, PRKAR2B, CTE2, NDRG2, Synaptotagmin II, CYFIP1, SYNJ1, WDR1, DLDH, Rab-3A, FAP-1, HEPACAM, CEP110, KIF19, AI-BP, PA…
13	organelle part	11494	4.96505e-15	2.73459e-13	4.96505e-15	2.73459e-13	191	RPS28, C8orf80, DCTN1(p150Glued), Tubulin beta 3, ULK3, SDHA, PHAP1 (pp32), APOB, VANGL2, PDH, Nac1, FILIP, UQCRFS1, G-protein beta-2, PRKCSH, DNAH5, KIF3C, COLEC12, DYI2, BCAN, MLCP (cat), SNX5, CARP, ATP5C, SSDH, KIAA0152, Septin 8, UBE1, HSPC152, Adenosine kinase, NTF2, Tubulin beta, APEX, ABCA5, SPEF2, Ash1, Tapasin, Septin 7, FUBP1, Synapsin II, TPR, ES1, PPP2R2A, TEF-3, SES1, G-protein alph…
14	plasma membrane bounded cell projection	2681	6.72574e-15	3.43974e-13	6.72574e-15	3.43974e-13	75	DCTN1(p150Glued), HIP-2, Tubulin beta 3, ULK3, DNAH5, KIF3C, BCAN, PMCA1, SNX5, Septin 8, Profilin I, AAK1, SPEF2, Septin 7, RABGDIA, Synapsin II, PDXP, G-protein alpha-i2, Inhibin alpha subunit, DAL1, PSF, APC protein, CALM3 (rodent), GABT, Septin 5 (CDC-REL1), SLC32A1, PR65-alpha, PRKAR2B, CTE2, NDRG2, Synaptotagmin II, CYFIP1, SYNJ1, DLDH, Rab-3A, FAP-1, HEPACAM, CEP110, KIF19, AI-BP, PAFAH al…
15	organelle	16581	9.01695e-15	4.14379e-13	9.01695e-15	4.14379e-13	242	RPS28, eEF1G, C8orf80, DCTN1(p150Glued), HIP-2, Tubulin beta 3, ULK3, LH receptor, SDHA, PHAP1 (pp32), APOB, VANGL2, PDH, Gsta4, Nac1, FILIP, UQCRFS1, ALD1, G-protein beta-2, PRKCSH, DNAH5, KIF3C, COLEC12, DYI2, BCAN, PMCA1, MLCP (cat), SNX5, CARP, ATP5C, SSDH, HELZ, KIAA0152, Septin 8, UBE1, HSPC152, Adenosine kinase, NTF2, Tubulin beta, APEX, Profilin I, ABCA5, CYFP subunit, Otoraplin, PIPS, AA…
16	neuron projection	1734	9.25988e-15	4.14379e-13	9.25988e-15	4.14379e-13	58	DCTN1(p150Glued), Tubulin beta 3, KIF3C, BCAN, PMCA1, Septin 8, Profilin I, AAK1, Septin 7, RABGDIA, Synapsin II, G-protein alpha-i2, Inhibin alpha subunit, DAL1, PSF, APC protein, CALM3 (rodent), GABT, Septin 5 (CDC-REL1), SLC32A1, PR65-alpha, PRKAR2B, CTE2, NDRG2, Synaptotagmin II, CYFIP1, SYNJ1, Rab-3A, FAP-1, HEPACAM, PAFAH alpha (LIS1), Septin 6, PICK1, DYNC1I1, ACTB, Calmodulin, TRPV1, Synt…
17	intracellular organelle	15724	1.42256e-13	5.99149e-12	1.42256e-13	5.99149e-12	231	RPS28, eEF1G, C8orf80, DCTN1(p150Glued), HIP-2, Tubulin beta 3, LH receptor, SDHA, PHAP1 (pp32), APOB, VANGL2, PDH, Gsta4, Nac1, FILIP, UQCRFS1, ALD1, G-protein beta-2, PRKCSH, DNAH5, KIF3C, COLEC12, DYI2, BCAN, PMCA1, MLCP (cat), SNX5, CARP, ATP5C, SSDH, HELZ, KIAA0152, Septin 8, UBE1, HSPC152, Adenosine kinase, NTF2, Tubulin beta, APEX, Profilin I, ABCA5, CYFP subunit, Otoraplin, PIPS, AAK1, SP…
18	membrane-bounded organelle	15230	4.12058e-13	1.63907e-11	4.12058e-13	1.63907e-11	225	RPS28, eEF1G, C8orf80, DCTN1(p150Glued), HIP-2, Tubulin beta 3, LH receptor, SDHA, PHAP1 (pp32), APOB, VANGL2, PDH, Gsta4, Nac1, FILIP, UQCRFS1, ALD1, G-protein beta-2, PRKCSH, KIF3C, COLEC12, DYI2, BCAN, PMCA1, MLCP (cat), SNX5, CARP, ATP5C, SSDH, HELZ, KIAA0152, Septin 8, UBE1, HSPC152, Adenosine kinase, NTF2, APEX, Profilin I, ABCA5, Otoraplin, PIPS, AAK1, SPEF2, Ash1, Tapasin, Septin 7, RABGD…
19	axon	857	7.79144e-13	2.93614e-11	7.79144e-13	2.93614e-11	37	DCTN1(p150Glued), Tubulin beta 3, KIF3C, BCAN, Septin 8, AAK1, Septin 7, RABGDIA, Synapsin II, DAL1, APC protein, CALM3 (rodent), Septin 5 (CDC-REL1), SLC32A1, NDRG2, Synaptotagmin II, CYFIP1, SYNJ1, Rab-3A, HEPACAM, PAFAH alpha (LIS1), Septin 6, DYNC1I1, ACTB, Calmodulin, Syntaxin 7, Septin 11, Dynamin-1, PAK1, CRMP1, Bassoon, CRMP4, ALDOC, IMPA1, MPP4, GAD2, CALM2 (rodent)
20	cytoskeleton	2578	8.88137e-13	3.17953e-11	8.88137e-13	3.17953e-11	69	DCTN1(p150Glued), Tubulin beta 3, VANGL2, FILIP, DNAH5, KIF3C, DYI2, Septin 8, Tubulin beta, APEX, Profilin I, CYFP subunit, SPEF2, Septin 7, TPR, ES1, PDXP, G-protein alpha-i2, DAL1, APC protein, WIPF3, CALM3 (rodent), Septin 5 (CDC-REL1), APXL, PR65-alpha, PRKAR2B, SYNJ1, WDR1, F-Actin cytoskeleton, FAP-1, SMG7, PNPH, BCKD-E2, CEP110, KIF19, NIT2, TBCB, PAFAH alpha (LIS1), Septin 6, PICK1, DYNC…
21	presynapse	683	3.69028e-12	1.25821e-10	3.69028e-12	1.25821e-10	32	Neurexin-3 alpha, KIF3C, PMCA1, Septin 8, Profilin I, AAK1, Septin 7, Synapsin II, CALM3 (rodent), Septin 5 (CDC-REL1), SLC32A1, Synaptotagmin II, CYFIP1, SYNJ1, CNTN1 (F3), Rab-3A, NAPB, Neurexin-3 beta, Septin 6, PICK1, ACTB, Calmodulin, Syntaxin 7, Endophilin A1, Dynamin-1, NSF, PAK1, Bassoon, MPP4, Synapsin III, GAD2, CALM2 (rodent)
22	mitochondrial matrix	527	4.7165e-12	1.53501e-10	4.7165e-12	1.53501e-10	28	PDH, ATP5C, SSDH, GABT, SOD2, PDH beta, DLDH, TUFM, ECHS1, DHE3, BCKD-E2, 3HIDH, Glyoxalase II, AI-BP, CISY, PRDX1, SCOT, GRP75, HSPA1B, AL7A1, ALDH2, UQCRC2, PDH alpha, PDHA (somatic), ACON, IVD, IDH3A, ETFB
23	axon part	577	7.44604e-12	2.20792e-10	7.44604e-12	2.20792e-10	29	Tubulin beta 3, KIF3C, BCAN, AAK1, Septin 7, Synapsin II, DAL1, APC protein, CALM3 (rodent), Septin 5 (CDC-REL1), SLC32A1, NDRG2, Synaptotagmin II, CYFIP1, SYNJ1, Rab-3A, PAFAH alpha (LIS1), Septin 6, DYNC1I1, ACTB, Calmodulin, Syntaxin 7, Dynamin-1, PAK1, CRMP1, Bassoon, CRMP4, MPP4, CALM2 (rodent)
24	plasma membrane bounded cell projection part	1922	7.70921e-12	2.20792e-10	7.70921e-12	2.20792e-10	56	DCTN1(p150Glued), HIP-2, Tubulin beta 3, ULK3, DNAH5, KIF3C, BCAN, PMCA1, AAK1, SPEF2, Septin 7, Synapsin II, PDXP, G-protein alpha-i2, Inhibin alpha subunit, DAL1, PSF, APC protein, CALM3 (rodent), Septin 5 (CDC-REL1), SLC32A1, PR65-alpha, PRKAR2B, NDRG2, Synaptotagmin II, CYFIP1, SYNJ1, Rab-3A, CEP110, KIF19, PAFAH alpha (LIS1), Septin 6, PICK1, DYNC1I1, ACTB, Calmodulin, TRPV1, Syntaxin 7, End…
25	cell projection part	1922	7.70921e-12	2.20792e-10	7.70921e-12	2.20792e-10	56	DCTN1(p150Glued), HIP-2, Tubulin beta 3, ULK3, DNAH5, KIF3C, BCAN, PMCA1, AAK1, SPEF2, Septin 7, Synapsin II, PDXP, G-protein alpha-i2, Inhibin alpha subunit, DAL1, PSF, APC protein, CALM3 (rodent), Septin 5 (CDC-REL1), SLC32A1, PR65-alpha, PRKAR2B, NDRG2, Synaptotagmin II, CYFIP1, SYNJ1, Rab-3A, CEP110, KIF19, PAFAH alpha (LIS1), Septin 6, PICK1, DYNC1I1, ACTB, Calmodulin, TRPV1, Syntaxin 7, End…
26	exocytic vesicle	307	2.38978e-11	6.58109e-10	2.38978e-11	6.58109e-10	21	KIF3C, Septin 8, Synapsin II, G-protein alpha-i2, CALM3 (rodent), Septin 5 (CDC-REL1), SLC32A1, Synaptotagmin II, Rab-3A, Septin 6, PICK1, Calmodulin, Syntaxin 7, Endophilin A1, Dynamin-1, Bassoon, CRMP4, ATP1A2, Synapsin III, GAD2, CALM2 (rodent)
27	mitochondrion	2181	3.82261e-11	1.0137e-09	3.82261e-11	1.0137e-09	59	SDHA, PDH, Gsta4, UQCRFS1, ALD1, ATP5C, SSDH, UBE1, APEX, Granzyme B, ES1, CALM3 (rodent), GABT, GLOD4, C6orf203, DCPS, PR65-alpha, SOD2, CTE2, PDH beta, DLDH, DDAH1, SDHB, TUFM, ECHS1, DHE3, BCKD-E2, 3HIDH, Glyoxalase II, AI-BP, NIT2, CISY, PRDX1, PICK1, Olfactomedin-4, TXNRD1, Calmodulin, RanBP2, TRPV1, SCOT, GRP75, PGES2, HCLS1, ALDOC, HSPA1B, AL7A1, DHPR, ALDH2, UQCRC2, PDH alpha, PDHA (somat…
28	synapse part	1222	1.15374e-10	2.95028e-09	1.15374e-10	2.95028e-09	41	Neurexin-3 alpha, FILIP, KIF3C, PMCA1, Septin 8, Profilin I, AAK1, Septin 7, Synapsin II, DAL1, CALM3 (rodent), Septin 5 (CDC-REL1), SLC32A1, PRKAR2B, Synaptotagmin II, CYFIP1, SYNJ1, CNTN1 (F3), Rab-3A, NAPB, Neurexin-3 beta, Septin 6, PICK1, ACTB, Calmodulin, TRPV1, Syntaxin 7, Endophilin A1, Septin 11, Alpha adducin, Dynamin-1, NSF, PAK1, Bassoon, ALDOC, ATP1A2, MPP4, ACTR3, Synapsin III, GAD2…
29	intracellular organelle lumen	6276	1.99605e-10	4.61023e-09	1.99605e-10	4.61023e-09	116	RPS28, C8orf80, SDHA, PHAP1 (pp32), APOB, PDH, Nac1, FILIP, PRKCSH, BCAN, MLCP (cat), CARP, ATP5C, SSDH, UBE1, HSPC152, Adenosine kinase, NTF2, APEX, Ash1, FUBP1, TPR, PPP2R2A, TEF-3, G-protein alpha-i2, PSF, APC protein, CALM3 (rodent), GABT, DNAJB11, NCAPD3, DCPS, SOD2, Karyopherin beta-3, CTE2, HEL308, PDH beta, CENP-C, CYFIP1, C19orf66, Endophilin B2, TOP1, DLDH, COL24A1, VCP, SDHB, TUFM, FAP…
30	organelle lumen	6276	1.99605e-10	4.61023e-09	1.99605e-10	4.61023e-09	116	RPS28, C8orf80, SDHA, PHAP1 (pp32), APOB, PDH, Nac1, FILIP, PRKCSH, BCAN, MLCP (cat), CARP, ATP5C, SSDH, UBE1, HSPC152, Adenosine kinase, NTF2, APEX, Ash1, FUBP1, TPR, PPP2R2A, TEF-3, G-protein alpha-i2, PSF, APC protein, CALM3 (rodent), GABT, DNAJB11, NCAPD3, DCPS, SOD2, Karyopherin beta-3, CTE2, HEL308, PDH beta, CENP-C, CYFIP1, C19orf66, Endophilin B2, TOP1, DLDH, COL24A1, VCP, SDHB, TUFM, FAP…
31	membrane-enclosed lumen	6276	1.99605e-10	4.61023e-09	1.99605e-10	4.61023e-09	116	RPS28, C8orf80, SDHA, PHAP1 (pp32), APOB, PDH, Nac1, FILIP, PRKCSH, BCAN, MLCP (cat), CARP, ATP5C, SSDH, UBE1, HSPC152, Adenosine kinase, NTF2, APEX, Ash1, FUBP1, TPR, PPP2R2A, TEF-3, G-protein alpha-i2, PSF, APC protein, CALM3 (rodent), GABT, DNAJB11, NCAPD3, DCPS, SOD2, Karyopherin beta-3, CTE2, HEL308, PDH beta, CENP-C, CYFIP1, C19orf66, Endophilin B2, TOP1, DLDH, COL24A1, VCP, SDHB, TUFM, FAP…
32	distal axon	459	2.32326e-10	5.19829e-09	2.32326e-10	5.19829e-09	24	Tubulin beta 3, KIF3C, AAK1, Septin 7, Synapsin II, APC protein, CALM3 (rodent), Septin 5 (CDC-REL1), SLC32A1, NDRG2, Synaptotagmin II, CYFIP1, SYNJ1, Rab-3A, PAFAH alpha (LIS1), Septin 6, ACTB, Calmodulin, Syntaxin 7, PAK1, CRMP1, CRMP4, MPP4, CALM2 (rodent)
33	extracellular space	3956	3.25887e-10	7.07077e-09	3.25887e-10	7.07077e-09	84	RPS28, eEF1G, Tubulin beta 3, LH receptor, APOB, G-protein beta-2, COLEC12, BCAN, PMCA1, MLCP (cat), Prss28, UBE1, NTF2, Profilin I, Otoraplin, Septin 7, G-protein alpha-i2, FAAA, Inhibin alpha subunit, DNAJB11, GLOD4, APXL, SAHH2, PR65-alpha, SOD2, PRKAR2B, CTE2, NDRG2, CYFIP1, CNTN1 (F3), WDR1, HSPA4, DDAH1, COL24A1, VCP, mBD-3, MMP-20, TUFM, FAP-1, NAPB, TGF-beta 3, PNPH, IL-21, GANAB, AI-BP, …
34	perinuclear region of cytoplasm	884	6.3126e-10	1.32936e-08	6.3126e-10	1.32936e-08	33	PHAP1 (pp32), G-protein beta-2, CARP, HSPC152, APEX, APC protein, Metallothionein-II, PRKAR2B, NDRG2, PIP5KIII, CYFIP1, SYNJ1, Rab-3A, VCP, CEP110, PAFAH alpha (LIS1), Metallothionein-I (rodent), SEC23B, PICK1, Olfactomedin-4, DYNC1I1, RanBP2, TOLLIP, Syntaxin 7, Endophilin A1, Calcyclin, Alpha adducin, PGES2, Ceb1, HSPA1B, ACTR3, eIF3S4, GAD2
35	microtubule cytoskeleton	1404	6.52446e-10	1.33472e-08	6.52446e-10	1.33472e-08	43	DCTN1(p150Glued), Tubulin beta 3, DNAH5, KIF3C, DYI2, Septin 8, Tubulin beta, APEX, SPEF2, Septin 7, TPR, ES1, G-protein alpha-i2, APC protein, CALM3 (rodent), Septin 5 (CDC-REL1), APXL, PR65-alpha, PRKAR2B, SYNJ1, BCKD-E2, CEP110, KIF19, NIT2, TBCB, PAFAH alpha (LIS1), Septin 6, DYNC1I1, Calmodulin, Tubulin beta 2B, Septin 11, SRP-beta receptor, Dynamin-1, CRMP1, Alpha-centractin, TTLL6, DNAH12,…
36	synaptic vesicle	264	6.9162e-10	1.36348e-08	6.9162e-10	1.36348e-08	18	KIF3C, Septin 8, Synapsin II, CALM3 (rodent), Septin 5 (CDC-REL1), SLC32A1, Synaptotagmin II, Rab-3A, Septin 6, PICK1, Calmodulin, Syntaxin 7, Endophilin A1, Dynamin-1, Bassoon, Synapsin III, GAD2, CALM2 (rodent)
37	extracellular region part	4231	7.04589e-10	1.36348e-08	7.04589e-10	1.36348e-08	87	RPS28, eEF1G, Tubulin beta 3, LH receptor, APOB, G-protein beta-2, COLEC12, BCAN, PMCA1, MLCP (cat), Prss28, UBE1, NTF2, Profilin I, Otoraplin, Septin 7, G-protein alpha-i2, FAAA, Inhibin alpha subunit, DNAJB11, GLOD4, APXL, SAHH2, PR65-alpha, SOD2, PRKAR2B, CTE2, NDRG2, CENP-C, CYFIP1, CNTN1 (F3), WDR1, HSPA4, DDAH1, Rab-3A, COL24A1, VCP, mBD-3, MMP-20, TUFM, FAP-1, NAPB, TGF-beta 3, PNPH, IL-21…
38	intracellular part	22742	9.96554e-10	1.87772e-08	9.96554e-10	1.87772e-08	283	RPS28, eEF1G, C8orf80, XTP2, DCTN1(p150Glued), HIP-2, Tubulin beta 3, ULK3, LH receptor, WNK2, SDHA, PHAP1 (pp32), APOB, VANGL2, PDH, Gsta4, Nac1, FILIP, UQCRFS1, ALD1, G-protein beta-2, PRKCSH, DNAH5, KIF3C, COLEC12, DYI2, BCAN, PMCA1, MLCP (cat), GSTs, SNX5, CARP, ATP5C, SSDH, HELZ, KIAA0152, Septin 8, Peroxiredoxin, UBE1, HSPC152, Adenosine kinase, NTF2, Tubulin beta, APEX, Profilin I, SULT1D1…
39	intracellular non-membrane-bounded organelle	5851	1.39421e-09	2.55963e-08	1.39421e-09	2.55963e-08	108	RPS28, DCTN1(p150Glued), Tubulin beta 3, SDHA, VANGL2, FILIP, DNAH5, KIF3C, DYI2, MLCP (cat), CARP, HELZ, Septin 8, UBE1, Tubulin beta, APEX, Profilin I, CYFP subunit, SPEF2, Ash1, Septin 7, TPR, ES1, PDXP, TEF-3, G-protein alpha-i2, DAL1, PSF, APC protein, WIPF3, CALM3 (rodent), Septin 5 (CDC-REL1), NCAPD3, APXL, DCPS, PR65-alpha, SOD2, Karyopherin beta-3, PRKAR2B, HEL308, CENP-C, SYNJ1, TOP1, W…
40	intracellular	22917	1.43749e-09	2.57311e-08	1.43749e-09	2.57311e-08	284	RPS28, eEF1G, C8orf80, XTP2, DCTN1(p150Glued), HIP-2, Tubulin beta 3, ULK3, LH receptor, WNK2, SDHA, PHAP1 (pp32), APOB, VANGL2, PDH, Gsta4, Nac1, FILIP, UQCRFS1, ALD1, G-protein beta-2, PRKCSH, DNAH5, KIF3C, COLEC12, DYI2, BCAN, PMCA1, MLCP (cat), GSTs, SNX5, CARP, ATP5C, SSDH, HELZ, KIAA0152, Septin 8, Peroxiredoxin, UBE1, HSPC152, Adenosine kinase, NTF2, Tubulin beta, APEX, Profilin I, SULT1D1…
41	non-membrane-bounded organelle	5869	1.66859e-09	2.91393e-08	1.66859e-09	2.91393e-08	108	RPS28, DCTN1(p150Glued), Tubulin beta 3, SDHA, VANGL2, FILIP, DNAH5, KIF3C, DYI2, MLCP (cat), CARP, HELZ, Septin 8, UBE1, Tubulin beta, APEX, Profilin I, CYFP subunit, SPEF2, Ash1, Septin 7, TPR, ES1, PDXP, TEF-3, G-protein alpha-i2, DAL1, PSF, APC protein, WIPF3, CALM3 (rodent), Septin 5 (CDC-REL1), NCAPD3, APXL, DCPS, PR65-alpha, SOD2, Karyopherin beta-3, PRKAR2B, HEL308, CENP-C, SYNJ1, TOP1, W…
42	protein-containing complex	6447	2.31084e-09	3.93943e-08	2.31084e-09	3.93943e-08	115	RPS28, DCTN1(p150Glued), ULK3, LH receptor, SDHA, APOB, Neurexin-3 alpha, UQCRFS1, G-protein beta-2, PRKCSH, DNAH5, KIF3C, COLEC12, DYI2, MLCP (cat), SNX5, CARP, ATP5C, HELZ, Septin 8, HSPC152, NTF2, APEX, AAK1, Tapasin, Septin 7, RABGDIA, Synapsin II, TPR, PPP2R2A, TEF-3, G-protein alpha-i2, Inhibin alpha subunit, PSF, UBR1, RWDD1, APC protein, CALM3 (rodent), GABT, Septin 5 (CDC-REL1), DNAJB11,…
43	synaptic vesicle membrane	142	4.99006e-09	8.12019e-08	4.99006e-09	8.12019e-08	13	Septin 8, Synapsin II, CALM3 (rodent), SLC32A1, Synaptotagmin II, Rab-3A, Calmodulin, Syntaxin 7, Endophilin A1, Bassoon, Synapsin III, GAD2, CALM2 (rodent)
44	exocytic vesicle membrane	142	4.99006e-09	8.12019e-08	4.99006e-09	8.12019e-08	13	Septin 8, Synapsin II, CALM3 (rodent), SLC32A1, Synaptotagmin II, Rab-3A, Calmodulin, Syntaxin 7, Endophilin A1, Bassoon, Synapsin III, GAD2, CALM2 (rodent)
45	secretory vesicle	1229	5.54857e-09	8.8284e-08	5.54857e-09	8.8284e-08	38	KIF3C, KIAA0152, Septin 8, Synapsin II, Granzyme B, G-protein alpha-i2, CALM3 (rodent), Septin 5 (CDC-REL1), SLC32A1, PIP5KIII, Synaptotagmin II, CYFIP1, DLDH, Rab-3A, VCP, TGF-beta 3, PNPH, NIT2, CD45, Septin 6, PICK1, Olfactomedin-4, Calmodulin, TOLLIP, Syntaxin 7, Endophilin A1, PGES2, Dynamin-1, p67-phox, Bassoon, CRMP4, ALDOC, HSPA1B, ATP1A2, Synapsin III, GAD2, GPI, CALM2 (rodent)
46	microtubule	507	8.28347e-09	1.28934e-07	8.28347e-09	1.28934e-07	23	DCTN1(p150Glued), Tubulin beta 3, DNAH5, KIF3C, DYI2, Tubulin beta, APC protein, CALM3 (rodent), APXL, SYNJ1, KIF19, TBCB, PAFAH alpha (LIS1), DYNC1I1, Calmodulin, Tubulin beta 2B, SRP-beta receptor, Dynamin-1, TTLL6, DNAH12, TCP1-epsilon, C18orf10, CALM2 (rodent)
47	cell body	884	9.2954e-09	1.41607e-07	9.2954e-09	1.41607e-07	31	DCTN1(p150Glued), Tubulin beta 3, APOB, G-protein beta-2, KIF3C, PMCA1, Septin 7, RABGDIA, G-protein alpha-i2, Inhibin alpha subunit, APC protein, APXL, PRKAR2B, CTE2, CYFIP1, TOP1, FAP-1, TGF-beta 3, AI-BP, PAFAH alpha (LIS1), TXNRD1, TRPV1, Endophilin A1, CRMP1, Bassoon, CRMP4, XRN1, HSPA1B, IMPA1, KCRU, TCP1-epsilon
48	cytoskeletal part	1993	1.80759e-08	2.69633e-07	1.80759e-08	2.69633e-07	50	DCTN1(p150Glued), Tubulin beta 3, VANGL2, DNAH5, KIF3C, DYI2, Septin 8, Tubulin beta, APEX, SPEF2, Septin 7, TPR, ES1, G-protein alpha-i2, APC protein, WIPF3, CALM3 (rodent), Septin 5 (CDC-REL1), APXL, PRKAR2B, SYNJ1, WDR1, CEP110, KIF19, NIT2, TBCB, PAFAH alpha (LIS1), Septin 6, DYNC1I1, ACTB, Calmodulin, Tubulin beta 2B, Septin 11, Alpha adducin, SRP-beta receptor, Dynamin-1, PAK1, CRMP1, Alpha…
49	glutamatergic synapse	533	2.08814e-08	3.05125e-07	2.08814e-08	3.05125e-07	23	FILIP, BCAN, PMCA1, Profilin I, Septin 7, Synapsin II, PPP2R2A, PR65-alpha, PRKAR2B, NDRG2, SYNJ1, VCP, NAPB, PICK1, ACTB, Endophilin A1, Septin 11, Dynamin-1, PAK1, Bassoon, Calcineurin A (beta), ACTR3, Synapsin III
50	mitochondrial part	1226	5.31118e-08	7.46745e-07	5.31118e-08	7.46745e-07	36	SDHA, PDH, UQCRFS1, ATP5C, SSDH, CALM3 (rodent), GABT, SOD2, PDH beta, DLDH, SDHB, TUFM, ECHS1, DHE3, BCKD-E2, 3HIDH, Glyoxalase II, AI-BP, CISY, PRDX1, Calmodulin, SCOT, GRP75, HSPA1B, AL7A1, ALDH2, UQCRC2, PDH alpha, PDHA (somatic), Thimet oligopeptidase, ACON, IVD, KCRU, IDH3A, ETFB, CALM2 (rodent)
