# Supplementary material for: Sex Differences in Biological Processes and Nitrergic Signaling in Mouse Brain
Source: Biomedicines. 2020 May 15;8(5):124. doi: 10.3390/biomedicines8050124 (PMC7277573; doi:10.3390/biomedicines8050124)
Supplement: Supplementary file 1 [file biomedicines-08-00124-s001.zip › Table S3.xlsx]

## Sheet: Biological processes 
#	Processes	Total	pValue	Min FDR	p-value	FDR	In Data	Network Objects from Active Data
1	organelle organization	4483	8.02394e-22	4.28639e-18	8.02394e-22	4.28639e-18	142	RanBP1, HSP90, Myosin XVIIIA, HMG1,2, ATP5F1, UBXD8, Histone H2, ATP6V1G1, ATP6V1F (VATF), TLK1, HP1 gamma, Histone H2A, MYH9, Dystrophin, FMNL3, Smooth muscle myosin, Plectin 1, HSP90 beta, Tubulin beta, Tim10, ARF1, CHCHD4, TIMM8B, HMGB1, BRWD3, NEFM, PUR-alpha, TPM3, AOF1, Dynamin-3, NDUFAB1, NBEAL2, CDK5RAP2, CDEP, HP1, CALM3 (rodent), SPATA7, ATAD3A, INO80, Destrin, Mia3, TRRAP, PFD1, CRAT, …
2	cytoskeleton organization	1499	2.28067e-18	6.09168e-15	2.28067e-18	6.09168e-15	70	RanBP1, HSP90, Myosin XVIIIA, HMG1,2, MYH9, Dystrophin, FMNL3, Smooth muscle myosin, Plectin 1, Tubulin beta, ARF1, HMGB1, BRWD3, NEFM, TPM3, CDK5RAP2, CDEP, SPATA7, INO80, Destrin, PFD1, Dematin, Tubulin alpha, Rictor, Centrin-2, IQGAP, Myosin II, MAST4, C3orf34, MRLC, MAPRE3(EB3), Rootletin, Neuropilin-1, DOCK1, ERMN, Calpain 3, HDGFRP3, S100, Rac1-related, NEFH, DRF, Actin muscle, IQGAP2, Vime…
3	cellular component organization	7494	3.30327e-16	5.88203e-13	3.30327e-16	5.88203e-13	182	RanBP1, HSP90, Myosin XVIIIA, HMG1,2, HBXIP, OTC, CRK, ATP5F1, UBXD8, Histone H2, ATP6V1G1, ATP6V1F (VATF), TLK1, TRPM1, HP1 gamma, Histone H2A, MYH9, Dystrophin, FMNL3, Smooth muscle myosin, LEDGF, Plectin 1, HSP90 beta, Tubulin beta, BOLA2, ISCA2, Tim10, ARF1, CHCHD4, TIMM8B, HMGB1, BRWD3, Fatty acid-binding protein, NEFM, Lphn3, PUR-alpha, TPM3, AOF1, Dynamin-3, NDUFAB1, NBEAL2, CDK5RAP2, CDEP…
4	cellular component organization or biogenesis	7723	6.17326e-16	8.24439e-13	6.17326e-16	8.24439e-13	185	RanBP1, HSP90, Myosin XVIIIA, HMG1,2, HBXIP, OTC, CRK, ATP5F1, UBXD8, Histone H2, ATP6V1G1, ATP6V1F (VATF), TLK1, TRPM1, HP1 gamma, Histone H2A, MYH9, Dystrophin, FMNL3, Smooth muscle myosin, LEDGF, Plectin 1, HSP90 beta, Tubulin beta, BOLA2, ISCA2, Tim10, ARF1, CHCHD4, TIMM8B, HMGB1, BRWD3, Fatty acid-binding protein, NEFM, Lphn3, PUR-alpha, TPM3, AOF1, Dynamin-3, NDUFAB1, NBEAL2, CDK5RAP2, CDEP…
5	actin filament-based process	799	7.95243e-15	8.49638e-12	7.95243e-15	8.49638e-12	45	HSP90, Myosin XVIIIA, HMG1,2, MYH9, Dystrophin, FMNL3, Smooth muscle myosin, ARF1, HMGB1, ATP1A1, TPM3, CDEP, Destrin, MELC, PFD1, MYL6, Dematin, Rictor, IQGAP, Myosin II, MRLC, Neuropilin-1, ERMN, Calpain 3, S100, Rac1-related, DRF, Actin muscle, IQGAP2, Vimentin, Rac1, Pacsin, Phosphatase regulator (inhibitor), MyHC, ARHGAP25, Brush border myosin I, Rho GTPase, HIP1, TMSB4X, ACTA1, ATP1alpha su…
6	plasma membrane bounded cell projection organization	1620	1.964e-14	1.74861e-11	1.964e-14	1.74861e-11	66	HSP90, HMG1,2, CRK, MYH9, Dystrophin, HSP90 beta, Tubulin beta, ARF1, HMGB1, NEFM, Dynamin-3, CDK5RAP2, CDEP, Tiam1, GPM6A, Olfactory receptor, AP180, Dematin, NA14, Tenascin-N, Tubulin alpha, GPR98, CaMK II alpha, DYNLL, Centrin-2, IQGAP, Myosin II, C3orf34, Rootletin, Neuropilin-1, SDFR1, HDGFRP3, DLC2 (Dynein LC8b), S100, L1CAM, PGRMC1, Rac1-related, NEFH, DRF, SNAP-29, Rac1, Pacsin, Phosphata…
7	cell projection organization	1681	3.40005e-14	2.59473e-11	3.40005e-14	2.59473e-11	67	HSP90, HMG1,2, CRK, MYH9, Dystrophin, HSP90 beta, Tubulin beta, ARF1, HMGB1, NEFM, Dynamin-3, CDK5RAP2, CDEP, Tiam1, GPM6A, Olfactory receptor, AP180, Dematin, NA14, Tenascin-N, Tubulin alpha, GPR98, CaMK II alpha, DYNLL, Centrin-2, IQGAP, Myosin II, C3orf34, Rootletin, Neuropilin-1, SDFR1, HDGFRP3, DLC2 (Dynein LC8b), S100, L1CAM, PGRMC1, Rac1-related, NEFH, DRF, SNAP-29, Rac1, Pacsin, Phosphata…
8	cellular localization	3228	5.45181e-14	3.64044e-11	5.45181e-14	3.64044e-11	100	RanBP1, HSP90, SUMO-2, HDGF, HBXIP, ATP5F1, UBXD8, TLK1, TRPM1, MYH9, Dystrophin, LEDGF, KIF16B (SNX23/C20orf23), Tubulin beta, Tim10, ARF1, CHCHD4, TIMM8B, Fatty acid-binding protein, NEFM, Rab-4, PUR-alpha, Dynamin-3, PABP2, CDK5RAP2, COPA, CALM3 (rodent), FLJ32549, DDX20, SPATA7, SFRS1 (SF2), Tiam1, RPS12, GRP78, Mia3, H-FABP, CRAT, Synaptotagmin I, HSP70, AP180, FTH1, hnRNP A1, NA14, Tubulin …
9	cellular process	19110	7.26218e-14	4.31051e-11	7.26218e-14	4.31051e-11	329	Calretinin, RanBP1, HSP90, Myosin XVIIIA, SUMO-2, HMG1,2, eIF1A, KIF21A, HDGF, HBXIP, 4E-BP2, OTC, CRK, ATP5F1, UBXD8, Histone H2, ATP6V1G1, ATP6V1F (VATF), TLK1, HSST4, TRPM1, HP1 gamma, Histone H2A, MYH9, COX VIc, Dystrophin, DBI, Olfr1102, MT-TRX, WBP-2, Parathymosin, PAFAH beta, CRHSP-24, Carbonic anhydrase II, S100A1, FMNL3, HPCA, Smooth muscle myosin, LEDGF, Plectin 1, KIF16B (SNX23/C20orf2…
10	muscle filament sliding	51	3.01574e-13	1.61101e-10	3.01574e-13	1.61101e-10	13	Dystrophin, Smooth muscle myosin, TPM3, MELC, MYL6, Myosin II, MRLC, Actin muscle, Vimentin, MyHC, ACTA1, Actomyosin, Actin
11	actin-myosin filament sliding	52	3.96873e-13	1.92736e-10	3.96873e-13	1.92736e-10	13	Dystrophin, Smooth muscle myosin, TPM3, MELC, MYL6, Myosin II, MRLC, Actin muscle, Vimentin, MyHC, ACTA1, Actomyosin, Actin
12	actin cytoskeleton organization	692	5.57629e-13	2.48238e-10	5.57629e-13	2.48238e-10	39	HSP90, Myosin XVIIIA, HMG1,2, MYH9, FMNL3, Smooth muscle myosin, ARF1, HMGB1, TPM3, CDEP, Destrin, PFD1, Dematin, Rictor, IQGAP, Myosin II, MRLC, Neuropilin-1, ERMN, Calpain 3, S100, Rac1-related, DRF, Actin muscle, IQGAP2, Rac1, Pacsin, Phosphatase regulator (inhibitor), MyHC, ARHGAP25, Brush border myosin I, Rho GTPase, HIP1, TMSB4X, ACTA1, Actomyosin, Actin, Alpha-internexin, Pacsin 1
13	regulation of biological quality	5706	6.92053e-13	2.84381e-10	6.92053e-13	2.84381e-10	143	Calretinin, HSP90, HMG1,2, HBXIP, 4E-BP2, OTC, CRK, ATP6V1G1, ATP6V1F (VATF), TRPM1, MYH9, Dystrophin, DBI, MT-TRX, CRHSP-24, Carbonic anhydrase II, FMNL3, HPCA, Smooth muscle myosin, G-protein gamma 2, AIPL1, HSP90 beta, Tubulin beta, TXNDC12, ARF1, HMGB1, BRWD3, ATP1A1, Fatty acid-binding protein, NEFM, Lphn3, ENPP4, Dynamin-3, NBEAL2, CDEP, COPA, HP1, CALM3 (rodent), SPATA7, Tiam1, Destrin, GR…
14	supramolecular fiber organization	656	2.23669e-12	8.53457e-10	2.23669e-12	8.53457e-10	37	HSP90, MYH9, Smooth muscle myosin, HSP90 beta, ARF1, NEFM, TPM3, Destrin, Mia3, Dematin, IQGAP, Myosin II, MRLC, ERMN, Calpain 3, HDGFRP3, Rac1-related, NEFH, DRF, Actin muscle, IQGAP2, Vimentin, Rac1, Pacsin, Phosphatase regulator (inhibitor), TPPP (p24), MyHC, ARHGAP25, Brush border myosin I, Rho GTPase, HIP1, TMSB4X, Golgin-95, ACTA1, Actomyosin, Actin, Pacsin 1
15	macromolecule localization	3304	3.79836e-12	1.35272e-09	3.79836e-12	1.35272e-09	97	HSP90, SUMO-2, HMG1,2, HDGF, HBXIP, UBXD8, ATP6V1G1, ATP6V1F (VATF), TLK1, MYH9, Dystrophin, WBP-2, HSP90 beta, Tim10, ARF1, CHCHD4, TIMM8B, HMGB1, Fatty acid-binding protein, Rab-4, PUR-alpha, Dynamin-3, PABP2, COPA, CALM3 (rodent), FLJ32549, SPATA7, SFRS1 (SF2), Tiam1, RPS12, GRP78, Galectin-1, Mia3, H-FABP, CRAT, HSP70, AP180, Dematin, hnRNP A1, NA14, Synaptotagmin, MRLC2, GPR98, CaMK II alpha…
16	regulation of cellular component organization	3500	7.77861e-12	2.59708e-09	7.77861e-12	2.59708e-09	100	RanBP1, HSP90, HMG1,2, CRK, TLK1, MYH9, Dystrophin, WBP-2, FMNL3, HPCA, Tubulin beta, ARF1, HMGB1, BRWD3, NEFM, Lphn3, Rab-4, Dynamin-3, CDK5RAP2, CDEP, CALM3 (rodent), ATAD3A, Tiam1, INO80, Destrin, GRP78, Galectin-1, GPM6A, PARP-1, Olfactory receptor, Synaptotagmin I, HSP70, AP180, Dematin, SET, hnRNP A1, ZNF804A, Tubulin alpha, Synaptotagmin, MRLC2, Rictor, DYNLL, Calcineurin B1, IQGAP, Myosin…
17	system development	6610	9.4769e-12	2.97798e-09	9.4769e-12	2.97798e-09	155	RanBP1, HSP90, HMG1,2, LSAMP, OTC, CRK, ATP5F1, Histone H2, TRPM1, Histone H2A, MYH9, Dystrophin, DBI, PAFAH beta, Carbonic anhydrase II, S100A1, FMNL3, HPCA, Smooth muscle myosin, HSP90 beta, Tubulin beta, ARF1, Enkephalin A, HMGB1, LY6H, Fatty acid-binding protein, NEFM, Lphn3, PUR-alpha, TPM3, Dynamin-3, NBEAL2, CDK5RAP2, CDEP, Vmn2r1, SFRS1 (SF2), Tiam1, GRP78, Galectin-1, Mia3, GPM6A, HP, ME…
18	actin filament organization	349	1.19391e-11	3.54326e-09	1.19391e-11	3.54326e-09	26	HSP90, MYH9, ARF1, TPM3, Destrin, Dematin, IQGAP, Myosin II, ERMN, Rac1-related, DRF, Actin muscle, IQGAP2, Rac1, Pacsin, Phosphatase regulator (inhibitor), MyHC, ARHGAP25, Brush border myosin I, Rho GTPase, HIP1, TMSB4X, ACTA1, Actomyosin, Actin, Pacsin 1
19	regulated exocytosis	917	1.48372e-11	3.85948e-09	1.48372e-11	3.85948e-09	43	HSP90, HMG1,2, UBXD8, MYH9, PAFAH beta, HSP90 beta, Tubulin beta, HMGB1, Fatty acid-binding protein, ENPP4, Rab-4, NBEAL2, HP, Synaptotagmin I, HSP70, FTH1, Dematin, Tubulin alpha, Synaptotagmin, DYNLL, Secretogranin III, IQGAP, Myosin II, Chromogranin A, S100, Syntaxin 1B, Calmodulin, Lrmp, PGRMC1, Rac1-related, DRF, IQGAP2, SNAP-29, Rac1, MyHC, Rho GTPase, TMSB4X, Prosaposin, SOD1, Actomyosin, …
20	positive regulation of focal adhesion assembly	42	1.50435e-11	3.85948e-09	1.50435e-11	3.85948e-09	11	MYH9, IQGAP, Myosin II, Neuropilin-1, S100, Rac1-related, Rac1, MyHC, Rho GTPase, Actomyosin, Thy-1
21	protein localization	2876	1.53237e-11	3.85948e-09	1.53237e-11	3.85948e-09	87	HSP90, SUMO-2, HMG1,2, HDGF, HBXIP, UBXD8, ATP6V1G1, ATP6V1F (VATF), TLK1, MYH9, Dystrophin, WBP-2, HSP90 beta, Tim10, ARF1, CHCHD4, TIMM8B, HMGB1, Rab-4, PUR-alpha, Dynamin-3, PABP2, COPA, CALM3 (rodent), FLJ32549, SPATA7, SFRS1 (SF2), Tiam1, RPS12, GRP78, Galectin-1, Mia3, CRAT, HSP70, AP180, Dematin, NA14, MRLC2, GPR98, CaMK II alpha, DYNLL, Calcineurin B1, Centrin-2, Secretogranin III, Myosin…
22	localization	7385	1.58945e-11	3.85948e-09	1.58945e-11	3.85948e-09	167	RanBP1, HSP90, Myosin XVIIIA, SUMO-2, HMG1,2, HDGF, HBXIP, CRK, ATP5F1, UBXD8, ATP6V1G1, ATP6V1F (VATF), TLK1, TRPM1, MYH9, COX VIc, Dystrophin, DBI, WBP-2, PAFAH beta, Carbonic anhydrase II, FMNL3, LEDGF, KIF16B (SNX23/C20orf23), HSP90 beta, Tubulin beta, Tim10, ARF1, CHCHD4, TIMM8B, HMGB1, COX VIIc, ATP1A1, Fatty acid-binding protein, NEFM, Lphn3, ENPP4, Rab-4, PUR-alpha, Dynamin-3, PABP2, NBEA…
23	substantia nigra development	85	2.18472e-11	5.07426e-09	2.18472e-11	5.07426e-09	14	ATP5F1, Histone H2, S100A1, GRP78, HSP70, Histone H2B, DYNLL, S100, Calmodulin, Rho GTPase, MAG, Actomyosin, Actin, Alpha-internexin
24	regulation of protein polymerization	306	2.58686e-11	5.75791e-09	2.58686e-11	5.75791e-09	24	HSP90, MYH9, Tubulin beta, ARF1, CDK5RAP2, HSP70, Dematin, Rictor, IQGAP, Myosin II, MAPRE3(EB3), Rac1-related, DRF, IQGAP2, VDAC 2, Rac1, Phosphatase regulator (inhibitor), TPPP (p24), MyHC, Rho GTPase, TMSB4X, Actomyosin, BIG1, Tubulin (in microtubules)
25	nervous system development	3576	2.75226e-11	5.88104e-09	2.75226e-11	5.88104e-09	100	RanBP1, HSP90, HMG1,2, LSAMP, CRK, ATP5F1, Histone H2, TRPM1, Histone H2A, Dystrophin, DBI, PAFAH beta, S100A1, HPCA, HSP90 beta, Tubulin beta, ARF1, Enkephalin A, HMGB1, LY6H, Fatty acid-binding protein, NEFM, Lphn3, PUR-alpha, TPM3, Dynamin-3, CDK5RAP2, CDEP, Vmn2r1, SFRS1 (SF2), Tiam1, GRP78, Galectin-1, GPM6A, PFD1, Olfactory receptor, Synaptotagmin I, HSP70, AP180, Histone H2B, ZNF804A, Tena…
26	exocytosis	1023	3.97576e-11	8.16865e-09	3.97576e-11	8.16865e-09	45	HSP90, HMG1,2, UBXD8, MYH9, PAFAH beta, HSP90 beta, Tubulin beta, HMGB1, Fatty acid-binding protein, ENPP4, Rab-4, NBEAL2, Mia3, HP, Synaptotagmin I, HSP70, FTH1, Dematin, Tubulin alpha, Synaptotagmin, DYNLL, Secretogranin III, IQGAP, Myosin II, Chromogranin A, S100, Syntaxin 1B, Calmodulin, Lrmp, PGRMC1, Rac1-related, DRF, IQGAP2, SNAP-29, Rac1, MyHC, Rho GTPase, TMSB4X, Prosaposin, SOD1, Actomy…
27	positive regulation of cell projection organization	662	5.44376e-11	1.07706e-08	5.44376e-11	1.07706e-08	35	RanBP1, HSP90, HMG1,2, Dystrophin, Tubulin beta, ARF1, HMGB1, Dynamin-3, Tiam1, GRP78, GPM6A, Synaptotagmin I, HSP70, AP180, ZNF804A, Synaptotagmin, DYNLL, IQGAP, Rdx12, Rootletin, Neuropilin-1, SDFR1, S100, L1CAM, Rac1-related, Rac1, Pacsin, Phosphatase regulator (inhibitor), IP3 receptor, AHI1, Rho GTPase, Golgin-95, Tubulin (in microtubules), Pacsin 1, Dynamin
28	cellular component assembly	3588	7.78913e-11	1.48605e-08	7.78913e-11	1.48605e-08	99	HSP90, HMG1,2, OTC, Histone H2, TRPM1, Histone H2A, MYH9, Dystrophin, Smooth muscle myosin, LEDGF, Plectin 1, HSP90 beta, Tubulin beta, BOLA2, ISCA2, ARF1, HMGB1, NEFM, Lphn3, Dynamin-3, NDUFAB1, CDK5RAP2, CDEP, DDX20, SFRS1 (SF2), INO80, GPM6A, TRRAP, PARP-1, Synaptotagmin I, HSP70, AP180, Dematin, SET, Histone H2B, NA14, Tubulin alpha, Synaptotagmin, DYNLL, LAMA3 (Epiligrin), Centrin-2, Myosin …
29	neuron projection development	1052	9.88203e-11	1.82034e-08	9.88203e-11	1.82034e-08	45	HSP90, HMG1,2, CRK, Dystrophin, HSP90 beta, Tubulin beta, HMGB1, NEFM, CDEP, Tiam1, GPM6A, Olfactory receptor, AP180, Tenascin-N, GPR98, CaMK II alpha, IQGAP, Myosin II, Neuropilin-1, SDFR1, HDGFRP3, S100, L1CAM, PGRMC1, Rac1-related, NEFH, DRF, Rac1, Pacsin, Phosphatase regulator (inhibitor), IP3 receptor, Calumenin, MyHC, p190-RhoGEF, Rho GTPase, MAG, SOD1, Actomyosin, BIG1, C10 protein, Tubuli…
30	meiotic spindle organization	28	1.42039e-10	2.48611e-08	1.42039e-10	2.48611e-08	9	MYH9, Tubulin beta, Myosin II, MyHC, Rho GTPase, Golgin-95, Actomyosin, PP2A structural, Tubulin (in microtubules)
31	positive regulation of adherens junction organization	51	1.48925e-10	2.48611e-08	1.48925e-10	2.48611e-08	11	MYH9, IQGAP, Myosin II, Neuropilin-1, S100, Rac1-related, Rac1, MyHC, Rho GTPase, Actomyosin, Thy-1
32	positive regulation of cell junction assembly	51	1.48925e-10	2.48611e-08	1.48925e-10	2.48611e-08	11	MYH9, IQGAP, Myosin II, Neuropilin-1, S100, Rac1-related, Rac1, MyHC, Rho GTPase, Actomyosin, Thy-1
33	regulation of cellular localization	1443	1.61289e-10	2.61093e-08	1.61289e-10	2.61093e-08	54	HSP90, MYH9, Dystrophin, DBI, HPCA, HSP90 beta, ARF1, CHCHD4, Dynamin-3, CALM3 (rodent), Tiam1, PARP-1, Synaptotagmin I, HSP70, AP180, Dematin, Synaptotagmin, CaMK II alpha, DYNLL, Calcineurin B1, POLR1A, IQGAP, Myosin II, NIFUN, ABBP1, Rootletin, SDFR1, UBR5, Calpain 3, Syntaxin 1B, ATPI, Calmodulin, PGRMC1, Rac1-related, NEFH, DRF, SNAP-29, Rac1, Pacsin, Phosphatase regulator (inhibitor), MyHC,…
34	neurogenesis	2565	1.86471e-10	2.92979e-08	1.86471e-10	2.92979e-08	78	RanBP1, HSP90, HMG1,2, CRK, TRPM1, Dystrophin, DBI, HSP90 beta, Tubulin beta, ARF1, Enkephalin A, HMGB1, Fatty acid-binding protein, NEFM, Lphn3, Dynamin-3, CDK5RAP2, CDEP, Vmn2r1, SFRS1 (SF2), Tiam1, GRP78, Galectin-1, GPM6A, Olfactory receptor, Synaptotagmin I, HSP70, AP180, ZNF804A, Tenascin-N, Synaptotagmin, GPR98, CaMK II alpha, B-FABP, Calcineurin B1, IQGAP, Myosin II, CASZ1, Neuropilin-1, …
35	response to organic cyclic compound	1950	2.1988e-10	3.356e-08	2.1988e-10	3.356e-08	65	RanBP1, HSP90, HMG1,2, OTC, Histone H2, HP1 gamma, Histone H2A, MT-TRX, WBP-2, Carbonic anhydrase II, HPCA, G-protein gamma 2, HSP90 beta, Enkephalin A, HMGB1, ATP1A1, Fatty acid-binding protein, NEFM, Lphn3, HP1, CALM3 (rodent), Tiam1, GRP78, Galectin-1, HP, PARP-1, Olfactory receptor, HSP70, Dematin, hnRNP A1, UGT3A2, Myosin II, Somatostatin, PGHD, DDX21, STAT5A, IP3R2, UBR5, STAT5, S100, Calmo…
36	establishment of localization	5975	2.41904e-10	3.58959e-08	2.41904e-10	3.58959e-08	140	RanBP1, HSP90, Myosin XVIIIA, HMG1,2, CRK, ATP5F1, UBXD8, ATP6V1G1, ATP6V1F (VATF), TLK1, TRPM1, MYH9, COX VIc, DBI, WBP-2, PAFAH beta, Carbonic anhydrase II, LEDGF, KIF16B (SNX23/C20orf23), HSP90 beta, Tubulin beta, Tim10, ARF1, CHCHD4, TIMM8B, HMGB1, COX VIIc, ATP1A1, Fatty acid-binding protein, NEFM, ENPP4, Rab-4, PUR-alpha, Dynamin-3, PABP2, NBEAL2, CDK5RAP2, COPA, CALM3 (rodent), DDX20, SFRS…
37	establishment of localization in cell	2437	2.6736e-10	3.819e-08	2.6736e-10	3.819e-08	75	RanBP1, HSP90, ATP5F1, UBXD8, TLK1, TRPM1, MYH9, LEDGF, KIF16B (SNX23/C20orf23), Tubulin beta, Tim10, ARF1, CHCHD4, TIMM8B, Fatty acid-binding protein, NEFM, Rab-4, PUR-alpha, Dynamin-3, PABP2, CDK5RAP2, COPA, CALM3 (rodent), DDX20, SFRS1 (SF2), RPS12, GRP78, Mia3, H-FABP, CRAT, Synaptotagmin I, HSP70, AP180, hnRNP A1, NA14, Tubulin alpha, Synaptotagmin, ATP8, DYNLL, Calcineurin B1, Myosin II, C3…
38	response to organonitrogen compound	1960	2.71662e-10	3.819e-08	2.71662e-10	3.819e-08	65	HSP90, HMG1,2, HBXIP, 4E-BP2, OTC, CRK, UBXD8, Histone H2, ATP6V1G1, ATP6V1F (VATF), Histone H2A, Carbonic anhydrase II, HPCA, G-protein gamma 2, HSP90 beta, Enkephalin A, HMGB1, Fatty acid-binding protein, NEFM, Lphn3, CALM3 (rodent), Alpha-1-antitrypsin 1-5, Tiam1, RPS12, GRP78, Mia3, H-FABP, HP, PARP-1, Olfactory receptor, HSP70, Dematin, CaMK II alpha, IQGAP, Myosin II, Somatostatin, COX Vb, …
39	neuron development	1298	3.15786e-10	4.32546e-08	3.15786e-10	4.32546e-08	50	HSP90, HMG1,2, CRK, TRPM1, Dystrophin, HSP90 beta, Tubulin beta, HMGB1, NEFM, CDEP, Tiam1, GPM6A, Olfactory receptor, AP180, Tenascin-N, GPR98, CaMK II alpha, IQGAP, Myosin II, Neuropilin-1, SDFR1, HDGFRP3, S100, L1CAM, PGRMC1, Rac1-related, NEFH, DRF, Rac1, Pacsin, Phosphatase regulator (inhibitor), IP3 receptor, UGCG, AHI1, Calumenin, MyHC, p190-RhoGEF, Rho GTPase, G-protein gamma, MAG, SOD1, A…
40	cellular component biogenesis	3862	4.3926e-10	5.86631e-08	4.3926e-10	5.86631e-08	102	HSP90, HMG1,2, OTC, Histone H2, TRPM1, Histone H2A, MYH9, Dystrophin, Smooth muscle myosin, LEDGF, Plectin 1, HSP90 beta, Tubulin beta, BOLA2, ISCA2, ARF1, HMGB1, NEFM, Lphn3, Dynamin-3, NDUFAB1, CDK5RAP2, CDEP, DDX20, SFRS1 (SF2), INO80, GPM6A, TRRAP, PARP-1, Synaptotagmin I, HSP70, AP180, Dematin, SET, Histone H2B, NA14, Tubulin alpha, Synaptotagmin, DYNLL, LAMA3 (Epiligrin), Centrin-2, Myosin …
41	response to nitrogen compound	2085	5.1256e-10	6.67829e-08	5.1256e-10	6.67829e-08	67	HSP90, HMG1,2, HBXIP, 4E-BP2, OTC, CRK, UBXD8, Histone H2, ATP6V1G1, ATP6V1F (VATF), Histone H2A, Carbonic anhydrase II, HPCA, G-protein gamma 2, HSP90 beta, Enkephalin A, HMGB1, LY6H, Fatty acid-binding protein, NEFM, Lphn3, CALM3 (rodent), Alpha-1-antitrypsin 1-5, Tiam1, RPS12, GRP78, Mia3, H-FABP, HP, PARP-1, Olfactory receptor, HSP70, Dematin, CaMK II alpha, IQGAP, Myosin II, Somatostatin, CO…
42	regulation of endocytosis	357	6.11793e-10	7.78142e-08	6.11793e-10	7.78142e-08	24	MYH9, HPCA, ARF1, Rab-4, CALM3 (rodent), AP180, Synaptotagmin, Calcineurin B1, Myosin II, Rab-4A, Syntaxin 1B, Calmodulin, Rac1-related, Rac1, Pacsin, AHI1, MyHC, Rho GTPase, HIP1, Calcineurin B (regulatory), Actomyosin, Pacsin 1, CALM2 (rodent), Dynamin
43	actin-mediated cell contraction	129	6.8214e-10	8.34886e-08	6.8214e-10	8.34886e-08	15	Dystrophin, Smooth muscle myosin, ATP1A1, TPM3, MELC, MYL6, Myosin II, MRLC, Actin muscle, Vimentin, MyHC, ACTA1, ATP1alpha subunit, Actomyosin, Actin
44	positive regulation of cellular component organization	1773	6.98151e-10	8.34886e-08	6.98151e-10	8.34886e-08	60	RanBP1, HSP90, HMG1,2, CRK, MYH9, Dystrophin, WBP-2, Tubulin beta, ARF1, HMGB1, Lphn3, Dynamin-3, CDK5RAP2, Tiam1, Destrin, GRP78, GPM6A, PARP-1, Synaptotagmin I, HSP70, AP180, Dematin, hnRNP A1, ZNF804A, Synaptotagmin, Rictor, DYNLL, Calcineurin B1, IQGAP, Myosin II, JARID2, Rdx12, Rootletin, Neuropilin-1, SDFR1, DOCK1, S100, ATPI, L1CAM, Rac1-related, DRF, IQGAP2, Rac1, Pacsin, Phosphatase regu…
45	neuron differentiation	1592	7.03292e-10	8.34886e-08	7.03292e-10	8.34886e-08	56	HSP90, HMG1,2, CRK, TRPM1, Dystrophin, HSP90 beta, Tubulin beta, HMGB1, NEFM, CDEP, Vmn2r1, Tiam1, GRP78, GPM6A, Olfactory receptor, HSP70, AP180, Tenascin-N, GPR98, CaMK II alpha, IQGAP, Myosin II, CASZ1, Neuropilin-1, SDFR1, HDGFRP3, S100, L1CAM, PGRMC1, Rac1-related, NEFH, DRF, Rac1, Pacsin, Phosphatase regulator (inhibitor), IP3 receptor, Nestin, UGCG, AHI1, Calumenin, MyHC, p190-RhoGEF, Rho …
46	membrane organization	1212	9.25308e-10	1.07456e-07	9.25308e-10	1.07456e-07	47	HSP90, Myosin XVIIIA, ATP5F1, MYH9, Tim10, ARF1, Fatty acid-binding protein, Dynamin-3, CALM3 (rodent), LOC641088, Mia3, Synaptotagmin I, HSP70, AP180, Synaptotagmin, CaMK II alpha, ATP8, Calcineurin B1, Myosin II, DOCK1, S100, Syntaxin 1B, ATPI, Calmodulin, Lrmp, Rac1-related, SNAP-29, Rac1, Pacsin, UGCG, MyHC, ARHGAP25, Rho GTPase, HIP1, ATP5I, TIM9 A, Myoferlin, Golgin-95, Prosaposin, SOD1, Ca…
47	regulation of cell projection organization	1133	1.04485e-09	1.18758e-07	1.04485e-09	1.18758e-07	45	RanBP1, HSP90, HMG1,2, CRK, Dystrophin, Tubulin beta, ARF1, HMGB1, NEFM, Dynamin-3, Tiam1, GRP78, Galectin-1, GPM6A, Synaptotagmin I, HSP70, AP180, Dematin, ZNF804A, Synaptotagmin, DYNLL, IQGAP, Rdx12, Rootletin, Neuropilin-1, SDFR1, ERMN, S100, Syntaxin 1B, L1CAM, Rac1-related, Vimentin, Rac1, Pacsin, Phosphatase regulator (inhibitor), IP3 receptor, AHI1, Rho GTPase, MAG, Golgin-95, KIAA1024, Tu…
48	regulation of neuron projection development	858	1.23519e-09	1.37466e-07	1.23519e-09	1.37466e-07	38	RanBP1, HMG1,2, CRK, Dystrophin, Tubulin beta, ARF1, HMGB1, NEFM, Dynamin-3, Tiam1, GRP78, Galectin-1, Synaptotagmin I, HSP70, AP180, ZNF804A, Synaptotagmin, IQGAP, Neuropilin-1, SDFR1, S100, Syntaxin 1B, L1CAM, Rac1-related, Vimentin, Rac1, Pacsin, Phosphatase regulator (inhibitor), IP3 receptor, AHI1, Rho GTPase, MAG, Golgin-95, KIAA1024, Tubulin (in microtubules), Thy-1, Pacsin 1, Dynamin
49	midbrain development	157	1.31348e-09	1.43196e-07	1.31348e-09	1.43196e-07	16	ATP5F1, Histone H2, S100A1, GRP78, HSP70, Histone H2B, DYNLL, S100, Calmodulin, Rac1-related, Rac1, Rho GTPase, MAG, Actomyosin, Actin, Alpha-internexin
50	actin filament-based movement	160	1.73578e-09	1.8545e-07	1.73578e-09	1.8545e-07	16	MYH9, Dystrophin, Smooth muscle myosin, ATP1A1, TPM3, MELC, MYL6, Myosin II, MRLC, Actin muscle, Vimentin, MyHC, ACTA1, ATP1alpha subunit, Actomyosin, Actin

## Sheet: Molecular Functions 
#	Molecular functions	Total	pValue	Min FDR	p-value	FDR	In Data	Network Objects from Active Data
1	cytoskeletal protein binding	1126	3.51589e-14	2.99554e-11	3.51589e-14	2.99554e-11	54	Myosin XVIIIA, KIF21A, HDGF, CRK, MYH9, Dystrophin, FMNL3, HPCA, Plectin 1, KIF16B (SNX23/C20orf23), HSP90 beta, ATP1A1, NEFM, TPM3, Dynamin-3, CDK5RAP2, CDEP, Ac-SDKP, CALM3 (rodent), Tiam1, INO80, Destrin, H-FABP, Dematin, MRLC2, GPR98, Centrin-2, KIF26B, MAPRE3(EB3), Rootletin, ERMN, Neurocalcin delta, Calpain 3, HDGFRP3, MLP, Calmodulin, NEFH, IQGAP2, TPPP (p24), SVIL, TNNI3K, Brush border my…
2	protein binding	14131	1.74698e-12	7.44212e-10	1.74698e-12	7.44212e-10	270	RanBP1, L1CAM (CTF2), Myosin XVIIIA, SUMO-2, KIF21A, HDGF, LSAMP, HBXIP, 4E-BP2, CRK, ATP5F1, UBXD8, ATP6V1G1, ATP6V1F (VATF), TLK1, TCEAL3, HP1 gamma, MYH9, Dystrophin, DBI, L1CAM (CTF1), MT-TRX, WBP-2, PAFAH beta, CRHSP-24, Carbonic anhydrase II, S100A1, FMNL3, HPCA, LEDGF, Plectin 1, KIF16B (SNX23/C20orf23), G-protein gamma 2, AIPL1, HSP90 beta, BOLA2, TXNDC12, CCDC25, ISCA2, Tim10, ARF1, Enke…
3	binding	17985	3.57184e-09	1.0144e-06	3.57184e-09	1.0144e-06	307	Calretinin, RanBP1, L1CAM (CTF2), Myosin XVIIIA, SUMO-2, Saposin A, KIF21A, Saposin B, HDGF, LSAMP, HBXIP, 4E-BP2, OTC, CRK, ATP5F1, UBXD8, ATP6V1G1, ATP6V1F (VATF), TLK1, TCEAL3, HP1 gamma, MYH9, Dystrophin, DBI, L1CAM (CTF1), MT-TRX, WBP-2, Parathymosin, PAFAH beta, CRHSP-24, Carbonic anhydrase II, S100A1, FMNL3, HPCA, ANKRD33B, LEDGF, Plectin 1, KIF16B (SNX23/C20orf23), G-protein gamma 2, AIPL…
4	enzyme binding	2691	1.47032e-08	3.13179e-06	1.47032e-08	3.13179e-06	77	RanBP1, SUMO-2, HBXIP, CRK, UBXD8, ATP6V1G1, HP1 gamma, MYH9, Dystrophin, CRHSP-24, S100A1, FMNL3, HPCA, KIF16B (SNX23/C20orf23), HSP90 beta, HMGB1, ATP1A1, Dynamin-3, PABP2, CDK5RAP2, CDEP, CALM3 (rodent), Alpha-1-antitrypsin 1-5, DDX20, SFRS1 (SF2), Tiam1, GRP78, PARP-1, AP180, Rictor, PPP1R11, Calcineurin B1, COPB2, MAPRE3(EB3), PSD4, Neuropilin-1, DOCK1, DDT, Calpain 3, Rab-4A, Syntaxin 1B, A…
5	ATPase activity	519	1.30499e-06	0.00022237	1.30499e-06	0.00022237	24	Myosin XVIIIA, KIF21A, ATP5F1, ATP6V1G1, ATP6V1F (VATF), MYH9, KIF16B (SNX23/C20orf23), HSP90 beta, DDX20, INO80, GRP78, MYL6, ATP8, ABC50, KIF26B, DNAH2, RNF213, DDX21, DLC2 (Dynein LC8b), DNA polymerase theta, RECQL, ATP5I, Dynein 2, cytoplasmic, heavy chain, PC4
6	protein domain specific binding	893	2.06939e-06	0.000244333	2.06939e-06	0.000244333	33	L1CAM (CTF2), CRK, TCEAL3, HP1 gamma, MYH9, Dystrophin, L1CAM (CTF1), HSP90 beta, ARF1, ATP1A1, CALM3 (rodent), DDX20, SFRS1 (SF2), GRP78, AP180, hnRNP A1, SH3BGRL, Calcineurin B1, UBR5, DOCK1, SH3BGRL2, Syntaxin 1B, Calmodulin, L1CAM, Vimentin, Srp40, alpha-ENaC, IPP-2, MAP1LC3B, DOCK4, CARD11, SRm300, CALM2 (rodent)
7	lipid binding	991	2.75623e-06	0.000244333	2.75623e-06	0.000244333	35	Saposin A, Saposin B, OTC, DBI, KIF16B (SNX23/C20orf23), HMGB1, ATP1A1, NDUFAB1, Tiam1, H-FABP, Synaptotagmin I, AP180, B-FABP, DDEF2(PAG3), Saposin D, PGHD, EPDR1, Disaposin C, PSD4, IP3R2, PGRMC1, Saposin C, Trisaposin, IQGAP2, KCRS, ARHGAP25, HIP1, MAG, Myoferlin, Prosaposin, CALB1, Thy-1, CYP11A1, Disaposin B, Pacsin 1
8	structural constituent of cytoskeleton	125	3.06445e-06	0.000244333	3.06445e-06	0.000244333	11	Dystrophin, Plectin 1, NEFM, Rootletin, NEFH, Vimentin, TBB1, HIP1, ACTA1, Tubulin alpha-4A, Alpha-internexin
9	pyrophosphatase activity	999	3.29284e-06	0.000244333	3.29284e-06	0.000244333	35	Myosin XVIIIA, KIF21A, ATP5F1, ATP6V1G1, ATP6V1F (VATF), MYH9, KIF16B (SNX23/C20orf23), G-protein gamma 2, HSP90 beta, ARF1, ENPP4, Dynamin-3, DDX20, INO80, GRP78, MYL6, hnRNP A1, ATP8, ABC50, KIF26B, DNAH2, RNF213, DDX21, NUD9, DLC2 (Dynein LC8b), Rab-4A, DNA polymerase theta, Rac1, RECQL, TBB1, Brush border myosin I, ATP5I, Dynein 2, cytoplasmic, heavy chain, Tubulin alpha-4A, PC4
10	calcium ion binding involved in regulation of cytosolic calcium ion concentration	3	3.37898e-06	0.000244333	3.37898e-06	0.000244333	3	Calretinin, Calmodulin, CALB1
11	hydrolase activity, acting on acid anhydrides, in phosphorus-containing anhydrides	1001	3.44132e-06	0.000244333	3.44132e-06	0.000244333	35	Myosin XVIIIA, KIF21A, ATP5F1, ATP6V1G1, ATP6V1F (VATF), MYH9, KIF16B (SNX23/C20orf23), G-protein gamma 2, HSP90 beta, ARF1, ENPP4, Dynamin-3, DDX20, INO80, GRP78, MYL6, hnRNP A1, ATP8, ABC50, KIF26B, DNAH2, RNF213, DDX21, NUD9, DLC2 (Dynein LC8b), Rab-4A, DNA polymerase theta, Rac1, RECQL, TBB1, Brush border myosin I, ATP5I, Dynein 2, cytoplasmic, heavy chain, Tubulin alpha-4A, PC4
12	hydrolase activity, acting on acid anhydrides	1001	3.44132e-06	0.000244333	3.44132e-06	0.000244333	35	Myosin XVIIIA, KIF21A, ATP5F1, ATP6V1G1, ATP6V1F (VATF), MYH9, KIF16B (SNX23/C20orf23), G-protein gamma 2, HSP90 beta, ARF1, ENPP4, Dynamin-3, DDX20, INO80, GRP78, MYL6, hnRNP A1, ATP8, ABC50, KIF26B, DNAH2, RNF213, DDX21, NUD9, DLC2 (Dynein LC8b), Rab-4A, DNA polymerase theta, Rac1, RECQL, TBB1, Brush border myosin I, ATP5I, Dynein 2, cytoplasmic, heavy chain, Tubulin alpha-4A, PC4
13	titin binding	17	3.99616e-06	0.000261902	3.99616e-06	0.000261902	5	CALM3 (rodent), Calpain 3, Calmodulin, TNNI3K, CALM2 (rodent)
14	enzyme activator activity	677	4.6467e-06	0.000282785	4.6467e-06	0.000282785	27	RanBP1, Saposin A, Saposin B, ARF1, HMGB1, CALM3 (rodent), ELMOD1, RP13-102H20.1, Rictor, DDEF2(PAG3), Saposin D, Disaposin C, Neuropilin-1, DOCK1, RASAL3, Rab-4A, Calmodulin, Saposin C, Trisaposin, ARHGAP25, Prosaposin, BIG1, DOCK4, Thy-1, Disaposin B, DPH4, CALM2 (rodent)
15	enzyme regulator activity	1387	5.46251e-06	0.000293647	5.46251e-06	0.000293647	43	RanBP1, Saposin A, Saposin B, UBXD8, Parathymosin, HSP90 beta, ARF1, HMGB1, CALM3 (rodent), Alpha-1-antitrypsin 1-5, ELMOD1, RP13-102H20.1, SET, Rictor, GPR98, PPP1R11, DDEF2(PAG3), Saposin D, Disaposin C, Neuropilin-1, DOCK1, Calpain 3, RASAL3, Rab-4A, ATPI, Calmodulin, Saposin C, Trisaposin, Ovostatin 2, IQGAP2, Calumenin, ARHGAP25, ARPP-19, Prosaposin, PPP2R1B, BIG1, IPP-2, DOCK4, Thy-1, CAMK2…
16	actin binding	490	5.82489e-06	0.000293647	5.82489e-06	0.000293647	22	Myosin XVIIIA, HDGF, MYH9, Dystrophin, FMNL3, HPCA, Plectin 1, TPM3, Ac-SDKP, INO80, Destrin, Dematin, Rootletin, ERMN, Neurocalcin delta, MLP, IQGAP2, SVIL, Brush border myosin I, HIP1, alpha-ENaC, TMSB4X
17	nucleoside-triphosphatase activity	938	5.85916e-06	0.000293647	5.85916e-06	0.000293647	33	Myosin XVIIIA, KIF21A, ATP5F1, ATP6V1G1, ATP6V1F (VATF), MYH9, KIF16B (SNX23/C20orf23), G-protein gamma 2, HSP90 beta, ARF1, Dynamin-3, DDX20, INO80, GRP78, MYL6, hnRNP A1, ATP8, ABC50, KIF26B, DNAH2, RNF213, DDX21, DLC2 (Dynein LC8b), Rab-4A, DNA polymerase theta, Rac1, RECQL, TBB1, Brush border myosin I, ATP5I, Dynein 2, cytoplasmic, heavy chain, Tubulin alpha-4A, PC4
18	tubulin binding	397	1.04517e-05	0.000494713	1.04517e-05	0.000494713	19	KIF21A, HDGF, KIF16B (SNX23/C20orf23), NEFM, Dynamin-3, CDK5RAP2, Tiam1, INO80, Centrin-2, KIF26B, MAPRE3(EB3), Neurocalcin delta, HDGFRP3, NEFH, TPPP (p24), SPATC1, Golgin-95, MAP1LC3B, GABARAPL1
19	protein-containing complex binding	1531	1.25961e-05	0.000564833	1.25961e-05	0.000564833	45	L1CAM (CTF2), Myosin XVIIIA, ATP5F1, MYH9, Dystrophin, L1CAM (CTF1), MT-TRX, HSP90 beta, HMGB1, TPM3, CDK5RAP2, Destrin, GRP78, Dematin, Tenascin-N, NDUFA4, Rictor, LAMA3 (Epiligrin), Centrin-2, eIF1AY, ABC50, eIF4H, RBM3, DNAH2, ERMN, DLC2 (Dynein LC8b), EIF1B, ATPI, L1CAM, NEFH, IQGAP2, Vimentin, Rac1, SVIL, Nestin, Brush border myosin I, HIP1, ATP5I, U5-102 kDa, RAD23A, Golgin-95, Dynein 2, cy…
20	calcium ion binding	900	1.71882e-05	0.000732217	1.71882e-05	0.000732217	31	Calretinin, S100A1, HPCA, Lphn3, NDUFAB1, CALM3 (rodent), GRP78, TPT1, Synaptotagmin I, MYL6, MRLC2, GPR98, Calcineurin B1, Centrin-2, E6BP (ERC-55), EPDR1, IP3R2, Neurocalcin delta, Calpain 3, Calmodulin, Reticulocalbin 1, Parvalbumin alpha, TPPP (p24), Calumenin, VILIP1, Nucb1, Nucleolin, CALB1, FKBP9, S100B, CALM2 (rodent)
21	protein kinase binding	816	1.83429e-05	0.000740594	1.83429e-05	0.000740594	29	CRK, MYH9, HSP90 beta, ATP1A1, CDK5RAP2, CALM3 (rodent), SFRS1 (SF2), Tiam1, PARP-1, AP180, Rictor, COPB2, MAPRE3(EB3), Neuropilin-1, Syntaxin 1B, Calmodulin, NEFH, Vimentin, Rac1, Srp40, MAG, Golgin-95, Neurobeachin, DOCK4, Tubulin alpha-4A, Thy-1, VDAC 1, CAMK2N1, CALM2 (rodent)
22	kinase binding	905	1.91233e-05	0.000740594	1.91233e-05	0.000740594	31	CRK, MYH9, HPCA, HSP90 beta, ATP1A1, CDK5RAP2, CALM3 (rodent), SFRS1 (SF2), Tiam1, PARP-1, AP180, Rictor, COPB2, MAPRE3(EB3), Neuropilin-1, Syntaxin 1B, Calmodulin, NEFH, Vimentin, Rac1, Srp40, MAG, RAD23A, Golgin-95, Neurobeachin, DOCK4, Tubulin alpha-4A, Thy-1, VDAC 1, CAMK2N1, CALM2 (rodent)
23	nitric-oxide synthase binding	24	2.51719e-05	0.000932453	2.51719e-05	0.000932453	5	Dystrophin, Dynamin-3, CALM3 (rodent), Calmodulin, CALM2 (rodent)
24	N-terminal myristoylation domain binding	5	3.30383e-05	0.00117286	3.30383e-05	0.00117286	3	CALM3 (rodent), Calmodulin, CALM2 (rodent)
25	molecular function regulator	2397	5.28411e-05	0.00180082	5.28411e-05	0.00180082	60	RanBP1, Saposin A, Saposin B, HDGF, HBXIP, UBXD8, Parathymosin, HSP90 beta, ARF1, Enkephalin A, HMGB1, LY6H, CDEP, COPA, CALM3 (rodent), Alpha-1-antitrypsin 1-5, ELMOD1, Tiam1, RP13-102H20.1, SET, Rictor, GPR98, PPP1R11, DDEF2(PAG3), Saposin D, Somatostatin, Metenkefalin, Disaposin C, PSD4, Neuropilin-1, DOCK1, Calpain 3, HDGFRP3, RASAL3, Rab-4A, ATPI, Calmodulin, Prl2a1, Saposin C, Trisaposin, e…
26	nitric-oxide synthase regulator activity	15	6.03291e-05	0.00197694	6.03291e-05	0.00197694	4	HSP90 beta, CALM3 (rodent), Calmodulin, CALM2 (rodent)
27	type 3 metabotropic glutamate receptor binding	6	6.53386e-05	0.00206179	6.53386e-05	0.00206179	3	CALM3 (rodent), Calmodulin, CALM2 (rodent)
28	microtubule binding	281	9.98274e-05	0.00298586	9.98274e-05	0.00298586	14	KIF21A, KIF16B (SNX23/C20orf23), NEFM, Dynamin-3, CDK5RAP2, Tiam1, Centrin-2, KIF26B, MAPRE3(EB3), HDGFRP3, NEFH, TPPP (p24), Golgin-95, MAP1LC3B
29	protein phosphatase regulator activity	96	0.000101631	0.00298586	0.000101631	0.00298586	8	CALM3 (rodent), SET, PPP1R11, Calmodulin, ARPP-19, PPP2R1B, IPP-2, CALM2 (rodent)
30	motor activity	154	0.000117959	0.00335003	0.000117959	0.00335003	10	Myosin XVIIIA, KIF21A, MYH9, KIF16B (SNX23/C20orf23), MYL6, KIF26B, DNAH2, DLC2 (Dynein LC8b), Brush border myosin I, Dynein 2, cytoplasmic, heavy chain
31	sialic acid binding	19	0.000163347	0.00434911	0.000163347	0.00434911	4	L1CAM (CTF2), L1CAM (CTF1), L1CAM, MAG
32	G protein-coupled glutamate receptor binding	19	0.000163347	0.00434911	0.000163347	0.00434911	4	Dynamin-3, CALM3 (rodent), Calmodulin, CALM2 (rodent)
33	glutamate receptor binding	79	0.000188142	0.00485748	0.000188142	0.00485748	7	Dynamin-3, CALM3 (rodent), CaMK II alpha, Rab-4A, Calmodulin, HIP1, CALM2 (rodent)
34	calcium ion binding involved in regulation of presynaptic cytosolic calcium ion concentration	2	0.000225855	0.00549795	0.000225855	0.00549795	2	Calretinin, CALB1
35	calcium ion binding involved in regulation of postsynaptic cytosolic calcium ion concentration	2	0.000225855	0.00549795	0.000225855	0.00549795	2	Calmodulin, CALB1
36	phosphatase regulator activity	112	0.000296177	0.00700953	0.000296177	0.00700953	8	CALM3 (rodent), SET, PPP1R11, Calmodulin, ARPP-19, PPP2R1B, IPP-2, CALM2 (rodent)
37	adenylate cyclase activator activity	10	0.000374836	0.00840422	0.000374836	0.00840422	3	CALM3 (rodent), Calmodulin, CALM2 (rodent)
38	histone methyltransferase binding	10	0.000374836	0.00840422	0.000374836	0.00840422	3	HP1 gamma, HSP90 beta, HP1 beta
39	proton transmembrane transporter activity	151	0.000483494	0.0105625	0.000483494	0.0105625	9	ATP5F1, ATP6V1G1, ATP6V1F (VATF), COX VIc, COX VIIc, NDUFA4, ATP8, COX Vb, ATP5I
40	ATPase activity, coupled	331	0.000531831	0.011328	0.000531831	0.011328	14	MYH9, KIF16B (SNX23/C20orf23), HSP90 beta, DDX20, INO80, GRP78, MYL6, DNAH2, DDX21, DLC2 (Dynein LC8b), DNA polymerase theta, RECQL, Dynein 2, cytoplasmic, heavy chain, PC4
41	ganglioside GT1b binding	3	0.000670806	0.0136078	0.000670806	0.0136078	2	MAG, Prosaposin
42	structural constituent of postsynaptic intermediate filament cytoskeleton	3	0.000670806	0.0136078	0.000670806	0.0136078	2	NEFH, Alpha-internexin
43	2 iron, 2 sulfur cluster binding	28	0.00077553	0.0153663	0.00077553	0.0153663	4	ISCA2, GLRX5, NIFUN, FDX1L
44	transcription factor binding	829	0.000825101	0.015977	0.000825101	0.015977	25	SUMO-2, HDGF, WBP-2, LEDGF, HMGB1, Ifi205a, PUR-alpha, DDX20, PARP-1, TPT1, IFI4, hnRNP A1, NUCKS, JARID2, IFI16, NACA, eEF1D, TNNI3K, MED12L, U5-102 kDa, p85 PARP1, NACAM, JMJD1A, PC4, GABARAPL1
45	sodium ion binding	13	0.000863882	0.0163562	0.000863882	0.0163562	3	ATP1A1, Calpain 3, PDXK
46	ATPase binding	102	0.000893489	0.0163625	0.000893489	0.0163625	7	ATP6V1G1, S100A1, ATP1A1, Rab-4A, ATPI, Rac1, ATOX1
47	signaling receptor binding	2279	0.000902627	0.0163625	0.000902627	0.0163625	53	L1CAM (CTF2), SUMO-2, HDGF, CRK, MYH9, Dystrophin, DBI, L1CAM (CTF1), WBP-2, HSP90 beta, Enkephalin A, HMGB1, LY6H, NEFM, Dynamin-3, COPA, CALM3 (rodent), Tiam1, LOC641088, CRAT, PARP-1, Synaptotagmin I, Dematin, Tenascin-N, CaMK II alpha, LAMA3 (Epiligrin), Somatostatin, Metenkefalin, SDFR1, DDT, Calpain 3, HDGFRP3, Rab-4A, Syntaxin 1B, Calmodulin, Prl2a1, L1CAM, Nestin, ARPP-19, Fam132a, HIP1, …
48	guanyl-nucleotide exchange factor activity	236	0.000947564	0.0165811	0.000947564	0.0165811	11	HBXIP, CDEP, Tiam1, PSD4, DOCK1, eEF1D, p190-RhoGEF, DENND5B, RGL1, BIG1, DOCK4
49	integrin binding	166	0.000953611	0.0165811	0.000953611	0.0165811	9	L1CAM (CTF2), MYH9, Dystrophin, L1CAM (CTF1), HMGB1, Tenascin-N, LAMA3 (Epiligrin), L1CAM, Thy-1
50	single-stranded DNA binding	135	0.00102501	0.0174661	0.00102501	0.0174661	8	HMGB1, PUR-alpha, hnRNP A1, NUCKS, hnRNP D-like, RAD23A, Nucleolin, PC4

## Sheet: Cellular components 
#	Localizations	Total	pValue	Min FDR	p-value	FDR	In Data	Network Objects from Active Data
1	cytoplasmic part	11571	3.63227e-21	2.84043e-18	3.63227e-21	2.84043e-18	234	Calretinin, RanBP1, Myosin XVIIIA, KIF21A, LSAMP, HBXIP, OTC, CRK, ATP5F1, UBXD8, ATP6V1G1, ATP6V1F (VATF), HSST4, MYH9, COX VIc, Dystrophin, DBI, MT-TRX, Parathymosin, PAFAH beta, CRHSP-24, Carbonic anhydrase II, S100A1, FMNL3, HPCA, LEDGF, Plectin 1, KIF16B (SNX23/C20orf23), G-protein gamma 2, AIPL1, HSP90 beta, BOLA2, TXNDC12, ISCA2, Tim10, ARF1, Enkephalin A, CHCHD4, TIMM8B, HMGB1, Ifi205a, C…
2	organelle	16581	1.6144e-18	6.00747e-16	1.6144e-18	6.00747e-16	287	Calretinin, RanBP1, Myosin XVIIIA, SUMO-2, HMG1,2, KIF21A, HDGF, HBXIP, OTC, CRK, ATP5F1, UBXD8, Histone H2, ATP6V1G1, ATP6V1F (VATF), TLK1, HSST4, TCEAL3, HP1 gamma, Histone H2A, MYH9, COX VIc, Dystrophin, DBI, MT-TRX, WBP-2, Parathymosin, PAFAH beta, CRHSP-24, Carbonic anhydrase II, S100A1, FMNL3, Smooth muscle myosin, LEDGF, Plectin 1, KIF16B (SNX23/C20orf23), G-protein gamma 2, AIPL1, HSP90 b…
3	cytoskeleton	2578	2.59147e-18	6.00747e-16	2.59147e-18	6.00747e-16	88	Calretinin, RanBP1, Myosin XVIIIA, KIF21A, CRK, HP1 gamma, MYH9, Dystrophin, Smooth muscle myosin, Plectin 1, KIF16B (SNX23/C20orf23), Tubulin beta, NEFM, NUDCD2, TPM3, Dynamin-3, CDK5RAP2, CDEP, CALM3 (rodent), DDX20, SPATA7, ELMOD1, Tiam1, INO80, Destrin, MELC, Kazrin, TPT1, MYL6, Dematin, NA14, ZNF804A, Tubulin alpha, MRLC2, HYPK, Centrin-2, IQGAP, Myosin II, KIF26B, C3orf34, MRLC, DNAH2, MAPR…
4	organelle part	11494	3.4677e-18	6.00747e-16	3.4677e-18	6.00747e-16	226	Calretinin, RanBP1, Myosin XVIIIA, SUMO-2, KIF21A, HDGF, HBXIP, OTC, ATP5F1, UBXD8, ATP6V1G1, ATP6V1F (VATF), HSST4, HP1 gamma, MYH9, COX VIc, Dystrophin, DBI, MT-TRX, WBP-2, PAFAH beta, S100A1, LEDGF, Plectin 1, KIF16B (SNX23/C20orf23), AIPL1, HSP90 beta, Tubulin beta, TXNDC12, ISCA2, Tim10, ARF1, Enkephalin A, CHCHD4, TIMM8B, HMGB1, Ifi205a, COX VIIc, TALDO, NEFM, NUDCD2, ENPP4, PUR-alpha, TPM3…
5	intracellular organelle part	11117	3.8411e-18	6.00747e-16	3.8411e-18	6.00747e-16	221	Calretinin, RanBP1, Myosin XVIIIA, SUMO-2, KIF21A, HDGF, HBXIP, OTC, ATP5F1, UBXD8, ATP6V1G1, ATP6V1F (VATF), HSST4, HP1 gamma, MYH9, COX VIc, Dystrophin, DBI, MT-TRX, WBP-2, PAFAH beta, LEDGF, Plectin 1, KIF16B (SNX23/C20orf23), AIPL1, HSP90 beta, Tubulin beta, TXNDC12, ISCA2, Tim10, ARF1, Enkephalin A, CHCHD4, TIMM8B, HMGB1, Ifi205a, COX VIIc, TALDO, NEFM, NUDCD2, ENPP4, PUR-alpha, TPM3, AOF1, …
6	neuron part	2228	7.46225e-18	9.7258e-16	7.46225e-18	9.7258e-16	80	Calretinin, RanBP1, KIF21A, ATP6V1G1, Dystrophin, DBI, Olfr1102, MT-TRX, Carbonic anhydrase II, S100A1, HPCA, AIPL1, HSP90 beta, ARF1, Enkephalin A, HMGB1, ATP1A1, NEFM, Lphn3, PUR-alpha, TPM3, Dynamin-3, CDEP, CALM3 (rodent), Vmn2r1, SPATA7, Tiam1, GPM6A, Synaptotagmin I, AP180, Dematin, ZNF804A, Tenascin-N, GPR98, CaMK II alpha, B-FABP, GLRX5, Centrin-2, Somatostatin, RBM3, ABBP1, Rootletin, IP…
7	intracellular organelle	15724	2.22909e-17	2.49022e-15	2.22909e-17	2.49022e-15	275	Calretinin, RanBP1, Myosin XVIIIA, SUMO-2, HMG1,2, KIF21A, HDGF, HBXIP, OTC, CRK, ATP5F1, UBXD8, Histone H2, ATP6V1G1, ATP6V1F (VATF), TLK1, HSST4, TCEAL3, HP1 gamma, Histone H2A, MYH9, COX VIc, Dystrophin, DBI, MT-TRX, WBP-2, Parathymosin, PAFAH beta, CRHSP-24, S100A1, FMNL3, Smooth muscle myosin, LEDGF, Plectin 1, KIF16B (SNX23/C20orf23), AIPL1, HSP90 beta, Tubulin beta, BOLA2, TXNDC12, ISCA2, …
8	intracellular non-membrane-bounded organelle	5851	2.60387e-16	2.54528e-14	2.60387e-16	2.54528e-14	141	Calretinin, RanBP1, Myosin XVIIIA, KIF21A, CRK, UBXD8, HP1 gamma, MYH9, Dystrophin, DBI, MT-TRX, WBP-2, PAFAH beta, CRHSP-24, S100A1, Smooth muscle myosin, LEDGF, Plectin 1, KIF16B (SNX23/C20orf23), Tubulin beta, ARF1, HMGB1, Ifi205a, NEFM, NUDCD2, PUR-alpha, TPM3, AOF1, Dynamin-3, PABP2, NDUFAB1, CDK5RAP2, CDEP, CALM3 (rodent), DDX20, SPATA7, ATAD3A, ELMOD1, Tiam1, INO80, RPS12, Destrin, TRRAP, …
9	non-membrane-bounded organelle	5869	3.39872e-16	2.95311e-14	3.39872e-16	2.95311e-14	141	Calretinin, RanBP1, Myosin XVIIIA, KIF21A, CRK, UBXD8, HP1 gamma, MYH9, Dystrophin, DBI, MT-TRX, WBP-2, PAFAH beta, CRHSP-24, S100A1, Smooth muscle myosin, LEDGF, Plectin 1, KIF16B (SNX23/C20orf23), Tubulin beta, ARF1, HMGB1, Ifi205a, NEFM, NUDCD2, PUR-alpha, TPM3, AOF1, Dynamin-3, PABP2, NDUFAB1, CDK5RAP2, CDEP, CALM3 (rodent), DDX20, SPATA7, ATAD3A, ELMOD1, Tiam1, INO80, RPS12, Destrin, TRRAP, …
10	cytoskeletal part	1993	4.059e-15	3.17414e-13	4.059e-15	3.17414e-13	70	Calretinin, RanBP1, Myosin XVIIIA, KIF21A, HP1 gamma, MYH9, Dystrophin, Plectin 1, KIF16B (SNX23/C20orf23), Tubulin beta, NEFM, NUDCD2, TPM3, Dynamin-3, CDK5RAP2, CALM3 (rodent), SPATA7, Tiam1, INO80, Destrin, TPT1, MYL6, Dematin, NA14, ZNF804A, Tubulin alpha, MRLC2, Centrin-2, KIF26B, C3orf34, DNAH2, MAPRE3(EB3), Rootletin, Neuropilin-1, DLC2 (Dynein LC8b), Syntaxin 1B, Calmodulin, Lrmp, NEFH, I…
11	cytosol	5703	7.58488e-15	5.39216e-13	7.58488e-15	5.39216e-13	135	Calretinin, RanBP1, KIF21A, LSAMP, HBXIP, CRK, ATP6V1G1, ATP6V1F (VATF), MYH9, Dystrophin, Parathymosin, PAFAH beta, CRHSP-24, Carbonic anhydrase II, S100A1, FMNL3, HPCA, LEDGF, Plectin 1, KIF16B (SNX23/C20orf23), AIPL1, HSP90 beta, BOLA2, ARF1, HMGB1, Ifi205a, TALDO, TPM3, Dynamin-3, CDK5RAP2, CDEP, COPA, CALM3 (rodent), DDX20, SPATA7, ELMOD1, Tiam1, RPS12, GRP78, Galectin-1, H-FABP, CRAT, Kazri…
12	neuron projection	1734	2.71974e-14	1.77236e-12	2.71974e-14	1.77236e-12	63	Calretinin, RanBP1, KIF21A, Dystrophin, Olfr1102, MT-TRX, Carbonic anhydrase II, S100A1, HPCA, HSP90 beta, ARF1, Enkephalin A, HMGB1, ATP1A1, NEFM, Lphn3, PUR-alpha, TPM3, Dynamin-3, CDEP, CALM3 (rodent), Vmn2r1, SPATA7, Tiam1, GPM6A, Synaptotagmin I, AP180, ZNF804A, Tenascin-N, GPR98, CaMK II alpha, GLRX5, Centrin-2, RBM3, IP3R2, Neuropilin-1, SDFR1, ERMN, Syntaxin 1B, Calmodulin, L1CAM, PGRMC1,…
13	axon	857	6.69608e-14	4.02795e-12	6.69608e-14	4.02795e-12	42	Calretinin, RanBP1, KIF21A, Dystrophin, Carbonic anhydrase II, HPCA, HSP90 beta, Enkephalin A, ATP1A1, NEFM, Lphn3, TPM3, Dynamin-3, CALM3 (rodent), Tiam1, GPM6A, Synaptotagmin I, AP180, ZNF804A, Tenascin-N, CaMK II alpha, IP3R2, Neuropilin-1, SDFR1, ERMN, Syntaxin 1B, Calmodulin, L1CAM, NEFH, Vimentin, Parvalbumin alpha, SNAP-29, CADM2, Brush border myosin I, MAG, SOD1, IPP-2, MAP1LC3B, CALB1, T…
14	membrane-bounded organelle	15230	1.1178e-13	6.2437e-12	1.1178e-13	6.2437e-12	260	Calretinin, RanBP1, Myosin XVIIIA, SUMO-2, HMG1,2, HDGF, HBXIP, OTC, CRK, ATP5F1, UBXD8, Histone H2, ATP6V1G1, ATP6V1F (VATF), TLK1, HSST4, TCEAL3, HP1 gamma, Histone H2A, MYH9, COX VIc, Dystrophin, DBI, MT-TRX, WBP-2, Parathymosin, PAFAH beta, Carbonic anhydrase II, S100A1, FMNL3, LEDGF, Plectin 1, KIF16B (SNX23/C20orf23), G-protein gamma 2, AIPL1, HSP90 beta, BOLA2, TXNDC12, ISCA2, Tim10, ARF1,…
15	polymeric cytoskeletal fiber	916	1.42072e-13	7.40669e-12	1.42072e-13	7.40669e-12	43	KIF21A, MYH9, Dystrophin, Plectin 1, KIF16B (SNX23/C20orf23), Tubulin beta, NEFM, TPM3, Dynamin-3, CDK5RAP2, CALM3 (rodent), Tiam1, INO80, TPT1, Dematin, ZNF804A, Tubulin alpha, KIF26B, DNAH2, MAPRE3(EB3), Neuropilin-1, DLC2 (Dynein LC8b), Calmodulin, NEFH, IQGAP2, Vimentin, Rac1, TPPP (p24), SVIL, p23 co-chaperone, Nestin, TBB1, Brush border myosin I, Golgin-95, ACTA1, MAP1LC3B, Dynein 2, cytopl…
16	supramolecular fiber	1177	2.21007e-13	1.08017e-11	2.21007e-13	1.08017e-11	49	KIF21A, MYH9, Dystrophin, DBI, S100A1, Plectin 1, KIF16B (SNX23/C20orf23), Tubulin beta, ARF1, NEFM, TPM3, Dynamin-3, CDK5RAP2, CALM3 (rodent), Tiam1, INO80, TPT1, Dematin, ZNF804A, Tubulin alpha, MRLC2, KIF26B, DNAH2, MAPRE3(EB3), Neuropilin-1, Calpain 3, DLC2 (Dynein LC8b), Calmodulin, NEFH, IQGAP2, Vimentin, Rac1, TPPP (p24), SVIL, p23 co-chaperone, Nestin, TNNI3K, TBB1, Brush border myosin I,…
17	supramolecular polymer	1183	2.66649e-13	1.22658e-11	2.66649e-13	1.22658e-11	49	KIF21A, MYH9, Dystrophin, DBI, S100A1, Plectin 1, KIF16B (SNX23/C20orf23), Tubulin beta, ARF1, NEFM, TPM3, Dynamin-3, CDK5RAP2, CALM3 (rodent), Tiam1, INO80, TPT1, Dematin, ZNF804A, Tubulin alpha, MRLC2, KIF26B, DNAH2, MAPRE3(EB3), Neuropilin-1, Calpain 3, DLC2 (Dynein LC8b), Calmodulin, NEFH, IQGAP2, Vimentin, Rac1, TPPP (p24), SVIL, p23 co-chaperone, Nestin, TNNI3K, TBB1, Brush border myosin I,…
18	supramolecular complex	1185	2.83785e-13	1.23289e-11	2.83785e-13	1.23289e-11	49	KIF21A, MYH9, Dystrophin, DBI, S100A1, Plectin 1, KIF16B (SNX23/C20orf23), Tubulin beta, ARF1, NEFM, TPM3, Dynamin-3, CDK5RAP2, CALM3 (rodent), Tiam1, INO80, TPT1, Dematin, ZNF804A, Tubulin alpha, MRLC2, KIF26B, DNAH2, MAPRE3(EB3), Neuropilin-1, Calpain 3, DLC2 (Dynein LC8b), Calmodulin, NEFH, IQGAP2, Vimentin, Rac1, TPPP (p24), SVIL, p23 co-chaperone, Nestin, TNNI3K, TBB1, Brush border myosin I,…
19	cell projection	2760	3.4993e-13	1.44024e-11	3.4993e-13	1.44024e-11	81	Calretinin, RanBP1, KIF21A, MYH9, Dystrophin, Olfr1102, MT-TRX, Carbonic anhydrase II, S100A1, HPCA, HSP90 beta, ARF1, Enkephalin A, HMGB1, ATP1A1, NEFM, Lphn3, PUR-alpha, TPM3, Dynamin-3, CDEP, CALM3 (rodent), Vmn2r1, SPATA7, Tiam1, GPM6A, SLC39A6, Synaptotagmin I, AP180, Dematin, NA14, ZNF804A, Tenascin-N, GPR98, CaMK II alpha, B-FABP, GLRX5, Centrin-2, RBM3, C3orf34, DNAH2, PSD4, Rootletin, IP…
20	plasma membrane bounded cell projection	2681	6.04294e-13	2.36279e-11	6.04294e-13	2.36279e-11	79	Calretinin, RanBP1, KIF21A, MYH9, Dystrophin, Olfr1102, MT-TRX, Carbonic anhydrase II, S100A1, HPCA, HSP90 beta, ARF1, Enkephalin A, HMGB1, ATP1A1, NEFM, Lphn3, PUR-alpha, TPM3, Dynamin-3, CDEP, CALM3 (rodent), Vmn2r1, SPATA7, Tiam1, GPM6A, SLC39A6, Synaptotagmin I, AP180, Dematin, NA14, ZNF804A, Tenascin-N, GPR98, CaMK II alpha, GLRX5, Centrin-2, RBM3, C3orf34, DNAH2, PSD4, Rootletin, IP3R2, Neu…
21	myelin sheath	221	9.14492e-13	3.40539e-11	9.14492e-13	3.40539e-11	21	ATP5F1, Carbonic anhydrase II, ATP1A1, NEFM, CALM3 (rodent), GRP78, ODP2, COX Vb, IP3R2, ERMN, Calmodulin, NEFH, VDAC 2, TPPP (p24), MAG, SOD1, Thy-1, VDAC 1, Alpha-internexin, Pacsin 1, CALM2 (rodent)
22	synapse part	1222	3.19347e-12	1.13513e-10	3.19347e-12	1.13513e-10	48	Calretinin, 4E-BP2, ATP6V1G1, Dystrophin, DBI, HPCA, ARF1, Enkephalin A, ATP1A1, NEFM, PUR-alpha, Dynamin-3, CDEP, CALM3 (rodent), Tiam1, GPM6A, Synaptotagmin I, AP180, Dematin, ZNF804A, Tenascin-N, CaMK II alpha, Calcineurin B1, ABBP1, Neuropilin-1, SDFR1, DLC2 (Dynein LC8b), MLP, Rab-4A, Syntaxin 1B, Calmodulin, L1CAM, PGRMC1, NEFH, VDAC 2, Parvalbumin alpha, SNAP-29, Rac1, HIP1, Neurobeachin, …
23	synapse	1513	4.96465e-12	1.68798e-10	4.96465e-12	1.68798e-10	54	Calretinin, 4E-BP2, ATP6V1G1, MYH9, Dystrophin, DBI, HPCA, ARF1, Enkephalin A, ATP1A1, NEFM, Lphn3, PUR-alpha, Dynamin-3, CDEP, CALM3 (rodent), Tiam1, GPM6A, Synaptotagmin I, AP180, Dematin, ZNF804A, Tenascin-N, GPR98, CaMK II alpha, Calcineurin B1, ABBP1, Neuropilin-1, SDFR1, DLC2 (Dynein LC8b), MLP, Rab-4A, Syntaxin 1B, Calmodulin, L1CAM, PGRMC1, NEFH, eEF1D, VDAC 2, Parvalbumin alpha, SNAP-29,…
24	extracellular exosome	2235	2.45166e-11	7.98832e-10	2.45166e-11	7.98832e-10	67	CRK, ATP6V1G1, ATP6V1F (VATF), MYH9, DBI, PAFAH beta, Carbonic anhydrase II, Plectin 1, G-protein gamma 2, HSP90 beta, ARF1, ATP1A1, TALDO, ENPP4, TPM3, Dynamin-3, C2, CDK5RAP2, COPA, Destrin, GRP78, Galectin-1, GPM6A, H-FABP, HP, TPT1, Glyoxalase I, MYL6, FTH1, hnRNP A1, MRLC2, GPR98, SH3BGRL, LAMA3 (Epiligrin), VPS13C, PGHD, NACA, NUD9, Rootletin, ERMN, DDT, RASAL3, MLP, Rab-4A, Calmodulin, HIS…
25	extracellular vesicle	2256	3.68175e-11	1.15165e-09	3.68175e-11	1.15165e-09	67	CRK, ATP6V1G1, ATP6V1F (VATF), MYH9, DBI, PAFAH beta, Carbonic anhydrase II, Plectin 1, G-protein gamma 2, HSP90 beta, ARF1, ATP1A1, TALDO, ENPP4, TPM3, Dynamin-3, C2, CDK5RAP2, COPA, Destrin, GRP78, Galectin-1, GPM6A, H-FABP, HP, TPT1, Glyoxalase I, MYL6, FTH1, hnRNP A1, MRLC2, GPR98, SH3BGRL, LAMA3 (Epiligrin), VPS13C, PGHD, NACA, NUD9, Rootletin, ERMN, DDT, RASAL3, MLP, Rab-4A, Calmodulin, HIS…
26	extracellular organelle	2268	4.63199e-11	1.39316e-09	4.63199e-11	1.39316e-09	67	CRK, ATP6V1G1, ATP6V1F (VATF), MYH9, DBI, PAFAH beta, Carbonic anhydrase II, Plectin 1, G-protein gamma 2, HSP90 beta, ARF1, ATP1A1, TALDO, ENPP4, TPM3, Dynamin-3, C2, CDK5RAP2, COPA, Destrin, GRP78, Galectin-1, GPM6A, H-FABP, HP, TPT1, Glyoxalase I, MYL6, FTH1, hnRNP A1, MRLC2, GPR98, SH3BGRL, LAMA3 (Epiligrin), VPS13C, PGHD, NACA, NUD9, Rootletin, ERMN, DDT, RASAL3, MLP, Rab-4A, Calmodulin, HIS…
27	vesicle	4427	6.8672e-11	1.98894e-09	6.8672e-11	1.98894e-09	104	Myosin XVIIIA, HBXIP, CRK, UBXD8, ATP6V1G1, ATP6V1F (VATF), MYH9, Dystrophin, DBI, PAFAH beta, Carbonic anhydrase II, Plectin 1, KIF16B (SNX23/C20orf23), G-protein gamma 2, HSP90 beta, ARF1, Enkephalin A, HMGB1, ATP1A1, TALDO, ENPP4, TPM3, Dynamin-3, C2, NBEAL2, CDK5RAP2, COPA, CALM3 (rodent), Destrin, GRP78, Galectin-1, GPM6A, H-FABP, HP, TPT1, Synaptotagmin I, Glyoxalase I, MYL6, AP180, FTH1, D…
28	somatodendritic compartment	1158	8.1459e-11	2.22394e-09	8.1459e-11	2.22394e-09	44	Calretinin, KIF21A, Dystrophin, Olfr1102, MT-TRX, HPCA, HSP90 beta, Enkephalin A, NEFM, PUR-alpha, Dynamin-3, CDEP, Vmn2r1, Tiam1, GPM6A, AP180, ZNF804A, Tenascin-N, CaMK II alpha, B-FABP, GLRX5, Somatostatin, RBM3, Neuropilin-1, SDFR1, ERMN, L1CAM, PGRMC1, NEFH, Parvalbumin alpha, Rac1, p23 co-chaperone, CADM2, Brush border myosin I, Golgin-95, SOD1, IPP-2, MAP1LC3B, CALB1, Thy-1, CAMK2N1, CYP11…
29	microtubule	507	8.24733e-11	2.22394e-09	8.24733e-11	2.22394e-09	28	KIF21A, KIF16B (SNX23/C20orf23), Tubulin beta, Dynamin-3, CDK5RAP2, CALM3 (rodent), Tiam1, INO80, TPT1, ZNF804A, Tubulin alpha, KIF26B, DNAH2, MAPRE3(EB3), DLC2 (Dynein LC8b), Calmodulin, IQGAP2, TPPP (p24), SVIL, TBB1, Golgin-95, MAP1LC3B, Dynein 2, cytoplasmic, heavy chain, Tubulin alpha-4A, Tubulin (in microtubules), TCP11L1, GABARAPL1, CALM2 (rodent)
30	intracellular membrane-bounded organelle	13619	1.74326e-10	4.5441e-09	1.74326e-10	4.5441e-09	231	Calretinin, RanBP1, Myosin XVIIIA, SUMO-2, HMG1,2, HDGF, HBXIP, OTC, CRK, ATP5F1, UBXD8, Histone H2, ATP6V1G1, ATP6V1F (VATF), TLK1, HSST4, TCEAL3, HP1 gamma, Histone H2A, MYH9, COX VIc, Dystrophin, DBI, MT-TRX, WBP-2, Parathymosin, PAFAH beta, S100A1, FMNL3, LEDGF, AIPL1, HSP90 beta, BOLA2, TXNDC12, ISCA2, Tim10, ARF1, Enkephalin A, CHCHD4, TIMM8B, HMGB1, Ifi205a, COX VIIc, BRWD3, ATP1A1, TALDO,…
31	cell body	884	2.09838e-10	5.29334e-09	2.09838e-10	5.29334e-09	37	Calretinin, Dystrophin, MT-TRX, HPCA, HSP90 beta, Enkephalin A, NEFM, PUR-alpha, Tiam1, GPM6A, AP180, ZNF804A, Tenascin-N, CaMK II alpha, B-FABP, GLRX5, Somatostatin, Neuropilin-1, ERMN, L1CAM, PGRMC1, NEFH, Vimentin, Parvalbumin alpha, p23 co-chaperone, CADM2, Brush border myosin I, Golgin-95, SOD1, ACTA1, MAP1LC3B, CALB1, Thy-1, CAMK2N1, CYP11A1, S100B, GABARAPL1
32	intracellular organelle lumen	6276	2.61385e-10	6.01185e-09	2.61385e-10	6.01185e-09	131	SUMO-2, HDGF, OTC, ATP5F1, UBXD8, HP1 gamma, DBI, MT-TRX, WBP-2, PAFAH beta, LEDGF, AIPL1, HSP90 beta, TXNDC12, ISCA2, Tim10, Enkephalin A, CHCHD4, TIMM8B, HMGB1, Ifi205a, TALDO, PUR-alpha, AOF1, PABP2, NDUFAB1, CALM3 (rodent), DDX20, SPATA7, ATAD3A, SFRS1 (SF2), ELMOD1, INO80, RPS12, GRP78, Galectin-1, Mia3, TRRAP, HP, CRAT, TOP1MT, PARP-1, Kazrin, TPT1, IFI4, FTH1, SET, hnRNP A1, CaMK II alpha,…
33	organelle lumen	6276	2.61385e-10	6.01185e-09	2.61385e-10	6.01185e-09	131	SUMO-2, HDGF, OTC, ATP5F1, UBXD8, HP1 gamma, DBI, MT-TRX, WBP-2, PAFAH beta, LEDGF, AIPL1, HSP90 beta, TXNDC12, ISCA2, Tim10, Enkephalin A, CHCHD4, TIMM8B, HMGB1, Ifi205a, TALDO, PUR-alpha, AOF1, PABP2, NDUFAB1, CALM3 (rodent), DDX20, SPATA7, ATAD3A, SFRS1 (SF2), ELMOD1, INO80, RPS12, GRP78, Galectin-1, Mia3, TRRAP, HP, CRAT, TOP1MT, PARP-1, Kazrin, TPT1, IFI4, FTH1, SET, hnRNP A1, CaMK II alpha,…
34	membrane-enclosed lumen	6276	2.61385e-10	6.01185e-09	2.61385e-10	6.01185e-09	131	SUMO-2, HDGF, OTC, ATP5F1, UBXD8, HP1 gamma, DBI, MT-TRX, WBP-2, PAFAH beta, LEDGF, AIPL1, HSP90 beta, TXNDC12, ISCA2, Tim10, Enkephalin A, CHCHD4, TIMM8B, HMGB1, Ifi205a, TALDO, PUR-alpha, AOF1, PABP2, NDUFAB1, CALM3 (rodent), DDX20, SPATA7, ATAD3A, SFRS1 (SF2), ELMOD1, INO80, RPS12, GRP78, Galectin-1, Mia3, TRRAP, HP, CRAT, TOP1MT, PARP-1, Kazrin, TPT1, IFI4, FTH1, SET, hnRNP A1, CaMK II alpha,…
35	microtubule cytoskeleton	1404	3.70501e-10	8.27806e-09	3.70501e-10	8.27806e-09	48	RanBP1, KIF21A, HP1 gamma, MYH9, KIF16B (SNX23/C20orf23), Tubulin beta, NUDCD2, Dynamin-3, CDK5RAP2, CALM3 (rodent), SPATA7, Tiam1, INO80, TPT1, NA14, ZNF804A, Tubulin alpha, HYPK, Centrin-2, KIF26B, C3orf34, DNAH2, MAPRE3(EB3), Rootletin, DLC2 (Dynein LC8b), Syntaxin 1B, Calmodulin, Lrmp, IQGAP2, SNAP-29, Rac1, TPPP (p24), SVIL, AHI1, LRGUK, TBB1, HP1 beta, SPATC1, RAD23A, Golgin-95, HIRIP5, MAP…
36	cytoplasm	19002	4.46816e-10	9.70584e-09	4.46816e-10	9.70584e-09	292	Calretinin, RanBP1, HSP90, Myosin XVIIIA, eIF1A, KIF21A, HDGF, LSAMP, HBXIP, 4E-BP2, OTC, CRK, ATP5F1, UBXD8, ATP6V1G1, ATP6V1F (VATF), HSST4, MYH9, COX VIc, Dystrophin, DBI, MT-TRX, WBP-2, Parathymosin, PAFAH beta, CRHSP-24, Carbonic anhydrase II, S100A1, FMNL3, HPCA, LEDGF, Plectin 1, KIF16B (SNX23/C20orf23), G-protein gamma 2, AIPL1, HSP90 beta, BOLA2, RGL, TXNDC12, ISCA2, Tim10, ARF1, Enkepha…
37	intracellular	22917	4.95636e-10	1.03986e-08	4.95636e-10	1.03986e-08	331	Calretinin, RanBP1, HSP90, Myosin XVIIIA, SUMO-2, HMG1,2, eIF1A, KIF21A, HDGF, LSAMP, HBXIP, 4E-BP2, OTC, CRK, ATP5F1, UBXD8, Histone H2, ATP6V1G1, ATP6V1F (VATF), TLK1, HSST4, TCEAL3, HP1 gamma, Histone H2A, MYH9, COX VIc, Dystrophin, DBI, MT-TRX, WBP-2, Parathymosin, PAFAH beta, CRHSP-24, Carbonic anhydrase II, S100A1, FMNL3, HPCA, Smooth muscle myosin, LEDGF, Plectin 1, KIF16B (SNX23/C20orf23)…
38	neuronal cell body	787	5.27082e-10	1.03986e-08	5.27082e-10	1.03986e-08	34	Calretinin, Dystrophin, MT-TRX, HPCA, HSP90 beta, Enkephalin A, NEFM, PUR-alpha, Tiam1, GPM6A, AP180, ZNF804A, Tenascin-N, CaMK II alpha, B-FABP, GLRX5, Somatostatin, Neuropilin-1, ERMN, L1CAM, PGRMC1, NEFH, Parvalbumin alpha, p23 co-chaperone, CADM2, Brush border myosin I, Golgin-95, SOD1, MAP1LC3B, CALB1, Thy-1, CAMK2N1, CYP11A1, S100B
39	plasma membrane bounded cell projection part	1922	5.31895e-10	1.03986e-08	5.31895e-10	1.03986e-08	58	Calretinin, RanBP1, KIF21A, Dystrophin, Olfr1102, MT-TRX, HPCA, HSP90 beta, Enkephalin A, PUR-alpha, TPM3, Dynamin-3, CDEP, CALM3 (rodent), Vmn2r1, SPATA7, Tiam1, GPM6A, SLC39A6, Synaptotagmin I, AP180, Dematin, NA14, ZNF804A, Tenascin-N, GPR98, CaMK II alpha, GLRX5, Centrin-2, RBM3, C3orf34, DNAH2, PSD4, Rootletin, Neuropilin-1, SDFR1, ERMN, DLC2 (Dynein LC8b), Calmodulin, L1CAM, Parvalbumin alp…
40	cell projection part	1922	5.31895e-10	1.03986e-08	5.31895e-10	1.03986e-08	58	Calretinin, RanBP1, KIF21A, Dystrophin, Olfr1102, MT-TRX, HPCA, HSP90 beta, Enkephalin A, PUR-alpha, TPM3, Dynamin-3, CDEP, CALM3 (rodent), Vmn2r1, SPATA7, Tiam1, GPM6A, SLC39A6, Synaptotagmin I, AP180, Dematin, NA14, ZNF804A, Tenascin-N, GPR98, CaMK II alpha, GLRX5, Centrin-2, RBM3, C3orf34, DNAH2, PSD4, Rootletin, Neuropilin-1, SDFR1, ERMN, DLC2 (Dynein LC8b), Calmodulin, L1CAM, Parvalbumin alp…
41	intracellular part	22742	7.4722e-10	1.42518e-08	7.4722e-10	1.42518e-08	329	Calretinin, RanBP1, HSP90, Myosin XVIIIA, SUMO-2, HMG1,2, eIF1A, KIF21A, HDGF, LSAMP, HBXIP, 4E-BP2, OTC, CRK, ATP5F1, UBXD8, Histone H2, ATP6V1G1, ATP6V1F (VATF), TLK1, HSST4, TCEAL3, HP1 gamma, Histone H2A, MYH9, COX VIc, Dystrophin, DBI, MT-TRX, WBP-2, Parathymosin, PAFAH beta, CRHSP-24, Carbonic anhydrase II, S100A1, FMNL3, HPCA, Smooth muscle myosin, LEDGF, Plectin 1, KIF16B (SNX23/C20orf23)…
42	protein-containing complex	6447	3.21538e-09	5.98672e-08	3.21538e-09	5.98672e-08	130	RanBP1, Myosin XVIIIA, KIF21A, HDGF, HBXIP, CRK, ATP5F1, UBXD8, ATP6V1G1, ATP6V1F (VATF), MYH9, Dystrophin, CRHSP-24, S100A1, KIF16B (SNX23/C20orf23), G-protein gamma 2, HSP90 beta, Tim10, ARF1, TIMM8B, HMGB1, ATP1A1, NUDCD2, PUR-alpha, TPM3, AOF1, Dynamin-3, PABP2, NDUFAB1, CDK5RAP2, COPA, CALM3 (rodent), FLJ32549, DDX20, SFRS1 (SF2), INO80, RPS12, GRP78, LOC641088, TRRAP, HP, PFD1, PARP-1, Syna…
43	postsynapse	796	9.77637e-09	1.77793e-07	9.77637e-09	1.77793e-07	32	4E-BP2, Dystrophin, HPCA, ARF1, ATP1A1, NEFM, PUR-alpha, Dynamin-3, CDEP, Tiam1, GPM6A, AP180, Dematin, ZNF804A, CaMK II alpha, Calcineurin B1, Neuropilin-1, SDFR1, DLC2 (Dynein LC8b), Rab-4A, Calmodulin, PGRMC1, NEFH, Rac1, HIP1, Neurobeachin, IPP-2, CALB1, CAMK2N1, Alpha-internexin, Pacsin 1, hnRNP A3
44	cytoplasmic region	637	1.30824e-08	2.32511e-07	1.30824e-08	2.32511e-07	28	Calretinin, RanBP1, MYH9, HPCA, PUR-alpha, TPM3, Vmn2r1, SPATA7, Destrin, Dematin, MRLC2, CaMK II alpha, DNAH2, IP3R2, ERMN, RASAL3, Parvalbumin alpha, AMBRA1, Brush border myosin I, HIP1, CRIP2, alpha-ENaC, Nucleolin, SOD1, MAP1LC3B, CALB1, Dynein 2, cytoplasmic, heavy chain, GABARAPL1
45	presynapse	683	1.52563e-08	2.65121e-07	1.52563e-08	2.65121e-07	29	Calretinin, ATP6V1G1, Dystrophin, DBI, Enkephalin A, NEFM, Dynamin-3, CALM3 (rodent), GPM6A, Synaptotagmin I, AP180, ZNF804A, Tenascin-N, CaMK II alpha, ABBP1, SDFR1, MLP, Rab-4A, Syntaxin 1B, Calmodulin, L1CAM, VDAC 2, Parvalbumin alpha, SNAP-29, HIP1, CALB1, VDAC 1, Pacsin 1, CALM2 (rodent)
46	axon part	577	2.6803e-08	4.55652e-07	2.6803e-08	4.55652e-07	26	Calretinin, RanBP1, HSP90 beta, Enkephalin A, TPM3, CALM3 (rodent), Tiam1, GPM6A, Synaptotagmin I, AP180, ZNF804A, Tenascin-N, Neuropilin-1, ERMN, Calmodulin, L1CAM, Parvalbumin alpha, SNAP-29, Brush border myosin I, MAG, SOD1, IPP-2, CALB1, Thy-1, Pacsin 1, CALM2 (rodent)
47	mitochondrion	2181	5.05933e-08	8.41787e-07	5.05933e-08	8.41787e-07	58	OTC, ATP5F1, MYH9, COX VIc, Dystrophin, DBI, MT-TRX, HSP90 beta, ISCA2, Tim10, CHCHD4, TIMM8B, COX VIIc, Dynamin-3, NDUFAB1, CALM3 (rodent), SPATA7, ATAD3A, GRP78, H-FABP, CRAT, TOP1MT, PARP-1, FTH1, NDUFA4, CaMK II alpha, ATP8, Calcineurin B1, GLRX5, HSDL2, ODP2, JARID2, NIFUN, VPS13C, COX Vb, DDX21, NUD9, GATC, UQCRB, ATPI, Calmodulin, NEFH, VDAC 2, TPPP (p24), KCRS, AMBRA1, BOLA1, ATP5I, TIM9 …
48	distal axon	459	1.12287e-07	1.82934e-06	1.12287e-07	1.82934e-06	22	Calretinin, HSP90 beta, Enkephalin A, TPM3, CALM3 (rodent), Tiam1, GPM6A, Synaptotagmin I, AP180, ZNF804A, Tenascin-N, Neuropilin-1, Calmodulin, L1CAM, Parvalbumin alpha, SNAP-29, Brush border myosin I, IPP-2, CALB1, Thy-1, Pacsin 1, CALM2 (rodent)
49	neurofilament	12	2.2772e-07	3.63422e-06	2.2772e-07	3.63422e-06	5	Dystrophin, NEFM, Neuropilin-1, NEFH, Alpha-internexin
50	cluster of actin-based cell projections	234	3.31959e-07	5.19184e-06	3.31959e-07	5.19184e-06	15	Calretinin, Myosin XVIIIA, MYH9, Plectin 1, HSP90 beta, TPM3, Tiam1, MYL6, MRLC2, GPR98, Parvalbumin alpha, Rac1, Brush border myosin I, CALB1, DOCK4
